# Supplementary material for: Comparative efficacy of subsequent-line therapies for advanced triple-negative breast cancer: a bayesian network meta-analysis
Source: Oncol Rev. 2026 Jul 9;20:1834466. doi: 10.3389/or.2026.1834466 (PMC13391881; doi:10.3389/or.2026.1834466)
Supplement: Supplementary file 1 [file Table2.xlsx]

## Sheet: Sheet1
id	author	year	treatment	HR	arm	case	age	orr		dcr	pfs	pfsci1	pfsci2	os	osci1	osci2	grade34	score	三阴占比
1			SG	三阴		267	54	83		108	4.8	0.33	0.52	11.8	0.42	0.63	258	good
2			ChemoS	eribulin +3滨		262	53	11		21	1.7			6.9			224	good
3			ChemoC	Irinotecan+cap		99	50	44		74	6.4	0.63	1.11	20.4			60	Fair
4			ChemoC	Gemci+Carb		258		77			2.9			8.1			222
5			ChemoC2	Gemci+Dox		57	56	8			6.6	0.96	1.5
6			ChemoC	Cap+Dox		50	53	18			8.51
7			Enzastau_ChemoS	enzastaurin+cap		42	55.6	5		10	2.8	0.81	2.3	9.9	0.89	3.53	18
8			ChemoS	cap		43	53.9	5		14	4.3			14.9			14
9			Sunitinib_ChemoS	Sunitinib+cap		206	52	40		152	5.5	0.95	1.58	16.4	0.76	1.3			0.27
10			ChemoS	cap		201	54	36		155	5.9			16.5					0.27
11			Sorafenib_ChemoS	sorafenib		30	59	12		21	5.6	1.02	3.2	12.1	1.11	3.64	27		0.2
12			ChemoS	paclitaxel		30	59..4	13		28	6.6			20.7			8		0.167
13			Albumin_Paclitaxe	Albumin+Paclitaxe		132	53	76			4.8	0.56	0.95	13	0.56	0.96

## Sheet: Sheet2
id	author	year	treatment	treatment2	case	age	orr	orr 95%ci	dcr	dcr 95%ci	pfs	pfs 95%ci	os	os 95%ci	risk of bias	HR	firstline%
1	Huang	2023	Anlotinib_ChemoS	Anlotinib+anthracycline,taxane	40	50 (26–72)	40.0% (16/40)	NR	95.0% (38/40)	NR	8.8	6.5–11.1	19	12.1–25.9	Moderate
2	Emens	2018	Atezolizumab	Atezolizumab	115	53 (29–82)	10% (11/115)	4.9–16.5%	13% (15/115)	/	1.4	1.3–1.6	8.9	7.0–12.6	Moderate		0.21
3	Adams	2018	Atezolizumab_ChemoS	Atezolizumab+ nab-Paclitaxel	33	55 (32–84)	39.4% (13/33)	22.9–57.9%	51.5% (17/33)	33.5–69.2%	5.5	5.1–7.7	14.7	10.1–NE	Moderate		0.35
4	Yamamoto	2021	Bevacizumab_ChemoS	Bevacizumab+ Paclitaxel	276	58 (26–83)	45.1% (87/193)	37.9–52.4	NR	NR	7.2	6.0–8.4	17.6	15.2–20.0	Low
5	Nechushtan	2014	Cetuximab_ChemoS	Cetuximab+Taxane	18	50(31-69)	5(27.8%)	9.7-53.3%	6(33.3%)	13.3-59.0%	6	NR	12	NR	Moderate
6	Halim	2012	ChemoC	cisplatin+ ifosfamide	40	43(37-49)	14(35.0%)	20.6-51.7%	16(40.0%)	24.9-56.7%	6	NR	12	NR	Moderate		0.1
7	Iwasa	2019	ChemoC	Eribulin+ S-1	32	53.6±12.2	10(33.3%)	17.3-52.8%	22(73.3%)	54.1-87.7%	7.5	4.0-14.3	NR	NR	Moderate
8	Li	2015	ChemoC	capecitabine +cisplatin	33	47(25-71)	21(63.6%)	45.1-79.6%	28(84.8%)	68.1-94.9%	8.2	4.8-11.6	17.8	14.4-21.2	Moderate		0.12
9	Maisano	2011	ChemoC	Carboplatin+gemcitabine	31	57(28-71)	10(32%)	16.9-50.8%	15(48%)	30.3-66.4%	5.5	NR	11	NR	Moderate
10	Zhang	2015	ChemoC	vinorelbine + Oxaliplatin	44	47(28-70)	12(31.6%)	17.4-48.7%	19(50.0%)	33.4-66.6%	4.3	3.6-5.0	12.6	8.1-17.0	Moderate
11	Stopeck	2025	Pembrolizumab+ChemoS	Pembrolizumab+ Imprime	44	50(29-77)	6(14.3%)	5.4-28.5%	23(54.8%)	38.7-70.2%	2.7	NR	16.4	11.1-19.2	Moderate
12	Diéras	2019	Iniparib_ChemoC	GC+w-Iniparib	82	49.5(27-76)	28 (34.1%)	23.9-44.4%	34 (41.5%)	30.8-52.1%	5.5	4.2-5.7	12.6	10.6-17.2	Low
13	Diéras	2019	Iniparib_ChemoC	GC+tw-Iniparib	81	49.5(27-76)	24 (29.6%)	19.7-39.6%	26 (32.1%)	21.9-42.3%	4.3	3.0-5.8	12.4	10.6-16.0	Low
14	Osborne	2018	Ixabepilone_ChemoS	Ixabepilone+ Carboplatin	46	54 (36.4-81.8)	30.4% (14)	18.2-45.2%	41.3% (19)	27.5-56.0%	7.6	NR	12.5	NR	Low
15	Cortés	2024	Olaparib	Olaparib	6	60 (45-76)	0.5	11.8–88.2	NA	NA	6.2	0.8–15.1	19.4	4.2–34.4	Moderate
16	Villanueva	2011	ChemoS	Paclitaxel, Uracil Tegafur,	31	66 (44-78)	0.4	22.5–57.5	83	NA	9.5	6.6–13.8	23.5	16.8–37.2	Moderate	0.9
17	Nanda	2016	Pembrolizumab	Pembrolizumab	32	50.5 (29-72)	0.185	6.3–38.1	44.4	NA	1.9	1.7–5.5	11.2	5.3–未达到	Moderate
18	Adams	2019	Pembrolizumab	Pembrolizumab	170	53.5 (28-85)	0.053	2.7–9.9	7.6	4.4–12.7	2	1.9–2.0	9	7.6–11.2	Low
19	Vahdat	2017	Ramucirumab_ChemoS	Ramucirumab+capecitabine	150	54 (23-74)	0.288	17.1–43.1	59.6	45.1–73.0	5.16	2.82–8.42	15.73	9.63–19.27	Moderate	0.68
20	Alaklabi	2024	SG	Sacituzumab Govitecan	115	60 (31-85)	27.8% (32/115)	NR	62.8% (72/115)	NR	4.8	3.6-5.9	9.6	7.8-12.9	Moderate	0.58
21	Bardia	2017	SG	Sacituzumab Govitecan	69	56 (31–81)	30% (21/69)	20–43%	46% (32/69)	34–59%	6	5.0–7.3	16.6	11.1–20.6	Low
22	Bardia	2019	SG	Sacituzumab Govitecan	108	55 (31–80)	33.3% (36/108)	24.6–43.1%	45.4% (49/108)	35.8–55.2%	5.5	4.1–6.3	13	11.2–13.7	Low
23	Xu	2023	SG	Sacituzumab Govitecan	80	47.6 (24–69.9)	38.8% (31/80)	28.06–50.30	82.5% (66/80)	72.38–90.09	5.55	4.140–N/A	N/E	N/E	Low
24	Mosele	2023	T-DXd	Trastuzumab Deruxtecan	72	55	37.5% (27/72)	26.4–49.7	56.9% (41/72)	44.7–68.6	6.7	4.4–8.3	NR	11.5–NR	Moderate	0.715
25	Mosele	2023	T-DXd	Trastuzumab Deruxtecan	37	54	29.7% (11/37)	15.9–47.0	35.1% (13/37)	20.2–52.5	4.2	2.0–5.7	11.6	8.3–17.3	Moderate	0.715
26	Cazzaniga	2015	ChemoC	Vinorelbine+capecitabine	43	64.9	11/25.6%	13.5-41.2	29/67.4%	51.5-80.9	7.2	NR	NR	NR	Moderate
27	Cao	2023	Apatinib_ChemoS	Apatinib + Etoposide	40	56 (27–76)	10.0% (4/40)	NR	62.5% (25/40)	NR	6	3.8–8.2	24.5	10.2–38.8 月	Low
28	Yin	2024	ST	Sacituzumab tirumotecan	59		25/59（42.4%）	NR	25/59（42.4%）	NR	5.7	3.8-9.1	16.8	12.7	Moderate
29	Huang	2025	Anlotinib_ChemoS	Anlotinib Vinorelbine	41	<50:24(58.5%);≥50:17(41.5%)	9/41=22.0%	NR	34/41=82.9%	NR	6.7	4.9–8.5	28.3	10.6–46.0月	Low
30	Qian	2022	Anlotinib_ChemoS	Anlotinib+TPC	56	53 (34-76)	16/56=28.6%	NR	40/56=71.4%	NR	5.7	3.17-8.23	NR	NR	Low
31	Liu	2023	Anlotinib_ChemoS	Anlotinib+TPC	55	55 (32–80)	13/55=23.6%	NR	38/55=69.1%	NR	7.83	3.182–12.478	NR	NR	Low
32	Carrión-Madroñal	2024	SG	Sacituzumab Govitecan	46	52 (28–78)	23.9 % (11/46)	NR	0.413	NR	4.1	2.6–5.6	11	6.1–15.9	Low
33	Hanna	2024	SG	Sacituzumab Govitecan	132	56 (28–91)	NR	NR	NR	NR	5.2	4.5–6.6	8.7	6.8–NA	Moderate
34	Kalinsky	2024	SG	Sacituzumab Govitecan	230	60 (≥18; IQR 49–69)	NR	NR	NR	NR	3.8	3.1–4.3	10	8.3–11.1	Moderate
35	Schäffler	2024	SG	Sacituzumab Govitecan	43	55	NR	NR	NR	NR	4.9	2.8–6.3	12.4	6.7–NE	Moderate
36	Schäffler	2024	T-DXd	Trastuzumab Deruxtecan	36	61	NR	NR	NR	NR	4.7	3.1–10.8	NR	7.8–NE	Moderate
37	Chen	2020	ChemoC	PBC 2L (n=86)	86	50	23 (26.7%)	NR	NR	NR	6	5.4–8.1	13.4	13.0–21.9	Moderate
38	Chen	2020	ChemoC	non-PBC 2L (n=68)	68	50	18 (26.5%)	NR	NR	NR	5.1	4.6–6.3	12.2	14.1–26.2	Moderate
39	Chen	2020	ChemoC	PBC 3L (n=15)	15	48	4 (26.7%)	NR	NR	NR	9.6	5.1–14.2	20.6	16.2–24.9	Moderate
40	Chen	2020	ChemoC	non-PBC 3L (n=30)	30	47	2 (6.7%)	NR	NR	NR	3.9	3.1–4.6	19	15.3–22.7	Moderate
