# Supplementary material for: Comparative efficacy of subsequent-line therapies for advanced triple-negative breast cancer: a bayesian network meta-analysis
Source: Oncol Rev. 2026 Jul 9;20:1834466. doi: 10.3389/or.2026.1834466 (PMC13391881; doi:10.3389/or.2026.1834466)
Supplement: Supplementary file 3 [file Table3.xlsx]

## Sheet: Sheet1
Supplementary Table S3. Summary of effect modifiers across included studies for each treatment category.
Treatment	Reference	Total	≥2 line (%)	HR- (%)	HER2-low (%)	Visceral metastasis (%)	PD-L1+ (%)	gBRCA mutation (%)	Prior chemotherapy (%)	Prior ADC (%)	Prior immunotherapy (%)
ADC	12, 17, 36	437	99.1	100	100 (1 report)	88.5 (1 report)	NA	6.8 (1 report)	99.1	NA	5.4-28.5 (3 reports)
ChemoS	12-20,22-24,26-42	4282	96.3	88	42.6-100 (4 reports)	58.9–87.0 (5 reports)	35.7-65 (2 reports)	7.7 (2 reports)	98.4	NA	12.2 (5 reports, 0-27.1)
ChemoC	14,21,25,31,33,35,37,38,42	1628	97.1	90.1	NA	57.9–87.0 (4 reports)	NA	NA	97.2	NA	NA
Immunotherapy	13, 16, 41	457	94.3	91.9	NA	78.9 (1 report)	52.5-65 (2 reports)	5.0 (1 report)	94.4	NA	0 (2 reports)
Targeted mAb	20,24,40	472	93.4	100	NA	60.1-79.1 (2 reports)	NA	NA	100	NA	NA
TKI	18,19,22,23,27,28,32	545	96.7	70.9	40 (1 report)	72.5 (1 report)	NA	NA	100	NA	NA
Other targeted	15,21,26,39	462	87.2	87.5	NA	83 (1 report)	NA	100 (2 reports)	88.8	NA	NA
Note: ADC: antibody–drug conjugate; ChemoS: single-agent chemotherapy; ChemoC: combination chemotherapy; HR-: hormone receptor-negative; HER2: human epidermal growth factor receptor 2; PD-L1: programmed death-ligand 1; gBRCA: germline BRCA mutation; TKI: tyrosine kinase inhibitor; NA, not available.
