# Supplementary material for: Comparative efficacy of subsequent-line therapies for advanced triple-negative breast cancer: a bayesian network meta-analysis
Source: Oncol Rev. 2026 Jul 9;20:1834466. doi: 10.3389/or.2026.1834466 (PMC13391881; doi:10.3389/or.2026.1834466)
Supplement: Supplementary file 6 [file Table9.xlsx]

## Sheet: CINEMAPFS_random_MD_perComparis
random MD	Albumin_Paclitaxe:ChemoS	Anlotinib_ChemoS:ChemoS	Apatinib_ChemoS:ChemoS	Atezolizumab_ChemoS:ChemoS	Bevacizumab_ChemoS:ChemoS	Cetuximab_ChemoS:ChemoS	ChemoC:ChemoS	ChemoC:Gemcitabine_Paclitaxel	ChemoC:Iniparib_ChemoC	ChemoS:Enzastaurin_ChemoS	ChemoS:HD_Docetaxel	ChemoS:Ixabepilone_ChemoS	ChemoS:Olaparib	ChemoS:Pembrolizumab	ChemoS:Ramucirumab_ChemoS	ChemoS:SG	ChemoS:Sorafenib_ChemoS	ChemoS:ST	ChemoS:Sunitinib	ChemoS:Sunitinib_ChemoS	ChemoS:T_DXd
Mixed estimates
ChemoC:ChemoS	{"Albumin_Paclitaxe:ChemoS":0,"Anlotinib_ChemoS:ChemoS":0,"Apatinib_ChemoS:ChemoS":0,"Atezolizumab_ChemoS:ChemoS":0,"Bevacizumab_ChemoS:ChemoS":0,"Cetuximab_ChemoS:ChemoS":0,"ChemoC:ChemoS":100,"ChemoC:Gemcitabine_Paclitaxel":0,"ChemoC:Iniparib_ChemoC":0,"ChemoS:Enzastaurin_ChemoS":0,"ChemoS:HD_Docetaxel":0,"ChemoS:Ixabepilone_ChemoS":0,"ChemoS:Olaparib":0,"ChemoS:Pembrolizumab":0,"ChemoS:Ramucir…
ChemoS:Olaparib	{"Albumin_Paclitaxe:ChemoS":0,"Anlotinib_ChemoS:ChemoS":0,"Apatinib_ChemoS:ChemoS":0,"Atezolizumab_ChemoS:ChemoS":0,"Bevacizumab_ChemoS:ChemoS":0,"Cetuximab_ChemoS:ChemoS":0,"ChemoC:ChemoS":0,"ChemoC:Gemcitabine_Paclitaxel":0,"ChemoC:Iniparib_ChemoC":0,"ChemoS:Enzastaurin_ChemoS":0,"ChemoS:HD_Docetaxel":0,"ChemoS:Ixabepilone_ChemoS":0,"ChemoS:Olaparib":100,"ChemoS:Pembrolizumab":0,"ChemoS:Ramucir…
ChemoS:Pembrolizumab	{"Albumin_Paclitaxe:ChemoS":0,"Anlotinib_ChemoS:ChemoS":0,"Apatinib_ChemoS:ChemoS":0,"Atezolizumab_ChemoS:ChemoS":0,"Bevacizumab_ChemoS:ChemoS":0,"Cetuximab_ChemoS:ChemoS":0,"ChemoC:ChemoS":0,"ChemoC:Gemcitabine_Paclitaxel":0,"ChemoC:Iniparib_ChemoC":0,"ChemoS:Enzastaurin_ChemoS":0,"ChemoS:HD_Docetaxel":0,"ChemoS:Ixabepilone_ChemoS":0,"ChemoS:Olaparib":0,"ChemoS:Pembrolizumab":100,"ChemoS:Ramucir…
ChemoS:SG	{"Albumin_Paclitaxe:ChemoS":0,"Anlotinib_ChemoS:ChemoS":0,"Apatinib_ChemoS:ChemoS":0,"Atezolizumab_ChemoS:ChemoS":0,"Bevacizumab_ChemoS:ChemoS":0,"Cetuximab_ChemoS:ChemoS":0,"ChemoC:ChemoS":0,"ChemoC:Gemcitabine_Paclitaxel":0,"ChemoC:Iniparib_ChemoC":0,"ChemoS:Enzastaurin_ChemoS":0,"ChemoS:HD_Docetaxel":0,"ChemoS:Ixabepilone_ChemoS":0,"ChemoS:Olaparib":0,"ChemoS:Pembrolizumab":0,"ChemoS:Ramucirum…
ChemoS:ST	{"Albumin_Paclitaxe:ChemoS":0,"Anlotinib_ChemoS:ChemoS":0,"Apatinib_ChemoS:ChemoS":0,"Atezolizumab_ChemoS:ChemoS":0,"Bevacizumab_ChemoS:ChemoS":0,"Cetuximab_ChemoS:ChemoS":0,"ChemoC:ChemoS":0,"ChemoC:Gemcitabine_Paclitaxel":0,"ChemoC:Iniparib_ChemoC":0,"ChemoS:Enzastaurin_ChemoS":0,"ChemoS:HD_Docetaxel":0,"ChemoS:Ixabepilone_ChemoS":0,"ChemoS:Olaparib":0,"ChemoS:Pembrolizumab":0,"ChemoS:Ramucirum…
ChemoS:T_DXd	{"Albumin_Paclitaxe:ChemoS":0,"Anlotinib_ChemoS:ChemoS":0,"Apatinib_ChemoS:ChemoS":0,"Atezolizumab_ChemoS:ChemoS":0,"Bevacizumab_ChemoS:ChemoS":0,"Cetuximab_ChemoS:ChemoS":0,"ChemoC:ChemoS":0,"ChemoC:Gemcitabine_Paclitaxel":0,"ChemoC:Iniparib_ChemoC":0,"ChemoS:Enzastaurin_ChemoS":0,"ChemoS:HD_Docetaxel":0,"ChemoS:Ixabepilone_ChemoS":0,"ChemoS:Olaparib":0,"ChemoS:Pembrolizumab":0,"ChemoS:Ramucirum…
Indirect estimates
ChemoC:Olaparib	{"Albumin_Paclitaxe:ChemoS":0,"Anlotinib_ChemoS:ChemoS":0,"Apatinib_ChemoS:ChemoS":0,"Atezolizumab_ChemoS:ChemoS":0,"Bevacizumab_ChemoS:ChemoS":0,"Cetuximab_ChemoS:ChemoS":0,"ChemoC:ChemoS":50,"ChemoC:Gemcitabine_Paclitaxel":0,"ChemoC:Iniparib_ChemoC":0,"ChemoS:Enzastaurin_ChemoS":0,"ChemoS:HD_Docetaxel":0,"ChemoS:Ixabepilone_ChemoS":0,"ChemoS:Olaparib":50,"ChemoS:Pembrolizumab":0,"ChemoS:Ramucir…
ChemoC:Pembrolizumab	{"Albumin_Paclitaxe:ChemoS":0,"Anlotinib_ChemoS:ChemoS":0,"Apatinib_ChemoS:ChemoS":0,"Atezolizumab_ChemoS:ChemoS":0,"Bevacizumab_ChemoS:ChemoS":0,"Cetuximab_ChemoS:ChemoS":0,"ChemoC:ChemoS":50,"ChemoC:Gemcitabine_Paclitaxel":0,"ChemoC:Iniparib_ChemoC":0,"ChemoS:Enzastaurin_ChemoS":0,"ChemoS:HD_Docetaxel":0,"ChemoS:Ixabepilone_ChemoS":0,"ChemoS:Olaparib":0,"ChemoS:Pembrolizumab":50,"ChemoS:Ramucir…
ChemoC:SG	{"Albumin_Paclitaxe:ChemoS":0,"Anlotinib_ChemoS:ChemoS":0,"Apatinib_ChemoS:ChemoS":0,"Atezolizumab_ChemoS:ChemoS":0,"Bevacizumab_ChemoS:ChemoS":0,"Cetuximab_ChemoS:ChemoS":0,"ChemoC:ChemoS":50,"ChemoC:Gemcitabine_Paclitaxel":0,"ChemoC:Iniparib_ChemoC":0,"ChemoS:Enzastaurin_ChemoS":0,"ChemoS:HD_Docetaxel":0,"ChemoS:Ixabepilone_ChemoS":0,"ChemoS:Olaparib":0,"ChemoS:Pembrolizumab":0,"ChemoS:Ramuciru…
ChemoC:ST	{"Albumin_Paclitaxe:ChemoS":0,"Anlotinib_ChemoS:ChemoS":0,"Apatinib_ChemoS:ChemoS":0,"Atezolizumab_ChemoS:ChemoS":0,"Bevacizumab_ChemoS:ChemoS":0,"Cetuximab_ChemoS:ChemoS":0,"ChemoC:ChemoS":50,"ChemoC:Gemcitabine_Paclitaxel":0,"ChemoC:Iniparib_ChemoC":0,"ChemoS:Enzastaurin_ChemoS":0,"ChemoS:HD_Docetaxel":0,"ChemoS:Ixabepilone_ChemoS":0,"ChemoS:Olaparib":0,"ChemoS:Pembrolizumab":0,"ChemoS:Ramuciru…
ChemoC:T_DXd	{"Albumin_Paclitaxe:ChemoS":0,"Anlotinib_ChemoS:ChemoS":0,"Apatinib_ChemoS:ChemoS":0,"Atezolizumab_ChemoS:ChemoS":0,"Bevacizumab_ChemoS:ChemoS":0,"Cetuximab_ChemoS:ChemoS":0,"ChemoC:ChemoS":50,"ChemoC:Gemcitabine_Paclitaxel":0,"ChemoC:Iniparib_ChemoC":0,"ChemoS:Enzastaurin_ChemoS":0,"ChemoS:HD_Docetaxel":0,"ChemoS:Ixabepilone_ChemoS":0,"ChemoS:Olaparib":0,"ChemoS:Pembrolizumab":0,"ChemoS:Ramuciru…
Olaparib:Pembrolizumab	{"Albumin_Paclitaxe:ChemoS":0,"Anlotinib_ChemoS:ChemoS":0,"Apatinib_ChemoS:ChemoS":0,"Atezolizumab_ChemoS:ChemoS":0,"Bevacizumab_ChemoS:ChemoS":0,"Cetuximab_ChemoS:ChemoS":0,"ChemoC:ChemoS":0,"ChemoC:Gemcitabine_Paclitaxel":0,"ChemoC:Iniparib_ChemoC":0,"ChemoS:Enzastaurin_ChemoS":0,"ChemoS:HD_Docetaxel":0,"ChemoS:Ixabepilone_ChemoS":0,"ChemoS:Olaparib":50,"ChemoS:Pembrolizumab":50,"ChemoS:Ramucir…
Olaparib:SG	{"Albumin_Paclitaxe:ChemoS":0,"Anlotinib_ChemoS:ChemoS":0,"Apatinib_ChemoS:ChemoS":0,"Atezolizumab_ChemoS:ChemoS":0,"Bevacizumab_ChemoS:ChemoS":0,"Cetuximab_ChemoS:ChemoS":0,"ChemoC:ChemoS":0,"ChemoC:Gemcitabine_Paclitaxel":0,"ChemoC:Iniparib_ChemoC":0,"ChemoS:Enzastaurin_ChemoS":0,"ChemoS:HD_Docetaxel":0,"ChemoS:Ixabepilone_ChemoS":0,"ChemoS:Olaparib":50,"ChemoS:Pembrolizumab":0,"ChemoS:Ramuciru…
Olaparib:ST	{"Albumin_Paclitaxe:ChemoS":0,"Anlotinib_ChemoS:ChemoS":0,"Apatinib_ChemoS:ChemoS":0,"Atezolizumab_ChemoS:ChemoS":0,"Bevacizumab_ChemoS:ChemoS":0,"Cetuximab_ChemoS:ChemoS":0,"ChemoC:ChemoS":0,"ChemoC:Gemcitabine_Paclitaxel":0,"ChemoC:Iniparib_ChemoC":0,"ChemoS:Enzastaurin_ChemoS":0,"ChemoS:HD_Docetaxel":0,"ChemoS:Ixabepilone_ChemoS":0,"ChemoS:Olaparib":50,"ChemoS:Pembrolizumab":0,"ChemoS:Ramuciru…
Olaparib:T_DXd	{"Albumin_Paclitaxe:ChemoS":0,"Anlotinib_ChemoS:ChemoS":0,"Apatinib_ChemoS:ChemoS":0,"Atezolizumab_ChemoS:ChemoS":0,"Bevacizumab_ChemoS:ChemoS":0,"Cetuximab_ChemoS:ChemoS":0,"ChemoC:ChemoS":0,"ChemoC:Gemcitabine_Paclitaxel":0,"ChemoC:Iniparib_ChemoC":0,"ChemoS:Enzastaurin_ChemoS":0,"ChemoS:HD_Docetaxel":0,"ChemoS:Ixabepilone_ChemoS":0,"ChemoS:Olaparib":50,"ChemoS:Pembrolizumab":0,"ChemoS:Ramuciru…
Pembrolizumab:SG	{"Albumin_Paclitaxe:ChemoS":0,"Anlotinib_ChemoS:ChemoS":0,"Apatinib_ChemoS:ChemoS":0,"Atezolizumab_ChemoS:ChemoS":0,"Bevacizumab_ChemoS:ChemoS":0,"Cetuximab_ChemoS:ChemoS":0,"ChemoC:ChemoS":0,"ChemoC:Gemcitabine_Paclitaxel":0,"ChemoC:Iniparib_ChemoC":0,"ChemoS:Enzastaurin_ChemoS":0,"ChemoS:HD_Docetaxel":0,"ChemoS:Ixabepilone_ChemoS":0,"ChemoS:Olaparib":0,"ChemoS:Pembrolizumab":50,"ChemoS:Ramuciru…
Pembrolizumab:ST	{"Albumin_Paclitaxe:ChemoS":0,"Anlotinib_ChemoS:ChemoS":0,"Apatinib_ChemoS:ChemoS":0,"Atezolizumab_ChemoS:ChemoS":0,"Bevacizumab_ChemoS:ChemoS":0,"Cetuximab_ChemoS:ChemoS":0,"ChemoC:ChemoS":0,"ChemoC:Gemcitabine_Paclitaxel":0,"ChemoC:Iniparib_ChemoC":0,"ChemoS:Enzastaurin_ChemoS":0,"ChemoS:HD_Docetaxel":0,"ChemoS:Ixabepilone_ChemoS":0,"ChemoS:Olaparib":0,"ChemoS:Pembrolizumab":50,"ChemoS:Ramuciru…
Pembrolizumab:T_DXd	{"Albumin_Paclitaxe:ChemoS":0,"Anlotinib_ChemoS:ChemoS":0,"Apatinib_ChemoS:ChemoS":0,"Atezolizumab_ChemoS:ChemoS":0,"Bevacizumab_ChemoS:ChemoS":0,"Cetuximab_ChemoS:ChemoS":0,"ChemoC:ChemoS":0,"ChemoC:Gemcitabine_Paclitaxel":0,"ChemoC:Iniparib_ChemoC":0,"ChemoS:Enzastaurin_ChemoS":0,"ChemoS:HD_Docetaxel":0,"ChemoS:Ixabepilone_ChemoS":0,"ChemoS:Olaparib":0,"ChemoS:Pembrolizumab":50,"ChemoS:Ramuciru…
SG:ST	{"Albumin_Paclitaxe:ChemoS":0,"Anlotinib_ChemoS:ChemoS":0,"Apatinib_ChemoS:ChemoS":0,"Atezolizumab_ChemoS:ChemoS":0,"Bevacizumab_ChemoS:ChemoS":0,"Cetuximab_ChemoS:ChemoS":0,"ChemoC:ChemoS":0,"ChemoC:Gemcitabine_Paclitaxel":0,"ChemoC:Iniparib_ChemoC":0,"ChemoS:Enzastaurin_ChemoS":0,"ChemoS:HD_Docetaxel":0,"ChemoS:Ixabepilone_ChemoS":0,"ChemoS:Olaparib":0,"ChemoS:Pembrolizumab":0,"ChemoS:Ramucirum…
SG:T_DXd	{"Albumin_Paclitaxe:ChemoS":0,"Anlotinib_ChemoS:ChemoS":0,"Apatinib_ChemoS:ChemoS":0,"Atezolizumab_ChemoS:ChemoS":0,"Bevacizumab_ChemoS:ChemoS":0,"Cetuximab_ChemoS:ChemoS":0,"ChemoC:ChemoS":0,"ChemoC:Gemcitabine_Paclitaxel":0,"ChemoC:Iniparib_ChemoC":0,"ChemoS:Enzastaurin_ChemoS":0,"ChemoS:HD_Docetaxel":0,"ChemoS:Ixabepilone_ChemoS":0,"ChemoS:Olaparib":0,"ChemoS:Pembrolizumab":0,"ChemoS:Ramucirum…
ST:T_DXd	{"Albumin_Paclitaxe:ChemoS":0,"Anlotinib_ChemoS:ChemoS":0,"Apatinib_ChemoS:ChemoS":0,"Atezolizumab_ChemoS:ChemoS":0,"Bevacizumab_ChemoS:ChemoS":0,"Cetuximab_ChemoS:ChemoS":0,"ChemoC:ChemoS":0,"ChemoC:Gemcitabine_Paclitaxel":0,"ChemoC:Iniparib_ChemoC":0,"ChemoS:Enzastaurin_ChemoS":0,"ChemoS:HD_Docetaxel":0,"ChemoS:Ixabepilone_ChemoS":0,"ChemoS:Olaparib":0,"ChemoS:Pembrolizumab":0,"ChemoS:Ramucirum…
