# Supplementary material for: Comparative efficacy of subsequent-line therapies for advanced triple-negative breast cancer: a bayesian network meta-analysis
Source: Oncol Rev. 2026 Jul 9;20:1834466. doi: 10.3389/or.2026.1834466 (PMC13391881; doi:10.3389/or.2026.1834466)
Supplement: Supplementary file 10 [file Table6.xlsx]

## Sheet: Sheet1
Treatment	SG	ChemoS	Olaparib	Pembrolizumab	ST	Apatinib_ChemoS	Cetuximab_ChemoS	Sunitinib	Bevacizumab_ChemoS	Enzastaurin_ChemoS	Sunitinib_ChemoS	Sorafenib_ChemoS	Albumin_Paclitaxe	Ixabepilone_ChemoS	CisEtop	HD_Docetaxel	VinfluCape	T_DXd	Ramucirumab_ChemoS
SG	--	1.94 (1.22, 2.94)	1.73 (0.97, 3.00)	1.88 (0.98, 3.44)	1.02 (0.49, 2.03)	1.12 (0.57, 2.16)	1.58 (0.77, 3.12)	2.25 (1.12, 4.25)	1.64 (0.88, 2.77)	3.44 (1.37, 8.44)	1.91 (0.98, 3.67)	3.85 (1.65, 8.67)	1.41 (0.73, 2.66)	1.68 (0.96, 2.81)	1.35 (0.67, 2.58)	1.37 (0.71, 2.51)	1.89 (0.97, 3.52)	0.93 (0.38, 2.24)	1.75 (0.82, 3.55)
ChemoS	0.52 (0.34, 0.82)	--	0.89 (0.63, 1.27)	0.97 (0.62, 1.51)	0.53 (0.31, 0.92)	0.58 (0.35, 0.98)	0.82 (0.47, 1.42)	1.16 (0.70, 1.90)	0.85 (0.57, 1.20)	1.78 (0.79, 3.92)	0.99 (0.61, 1.61)	1.99 (0.98, 4.02)	0.73 (0.45, 1.18)	0.87 (0.63, 1.21)	0.70 (0.42, 1.17)	0.71 (0.45, 1.12)	0.98 (0.63, 1.54)	0.48 (0.22, 1.05)	0.91 (0.50, 1.63)
Olaparib	0.58 (0.33, 1.03)	1.12 (0.79, 1.58)	--	1.08 (0.62, 1.89)	0.59 (0.31, 1.12)	0.65 (0.35, 1.22)	0.92 (0.48, 1.77)	1.30 (0.71, 2.37)	0.95 (0.55, 1.53)	1.99 (0.83, 4.71)	1.11 (0.61, 2.01)	2.22 (1.01, 4.88)	0.81 (0.45, 1.51)	0.97 (0.60, 1.56)	0.78 (0.42, 1.46)	0.79 (0.44, 1.40)	1.09 (0.61, 1.96)	0.54 (0.23, 1.26)	1.01 (0.51, 1.97)
Pembrolizumab	0.53 (0.29, 1.02)	1.03 (0.66, 1.62)	0.92 (0.53, 1.61)	--	0.55 (0.27, 1.11)	0.60 (0.31, 1.20)	0.84 (0.42, 1.70)	1.20 (0.62, 2.30)	0.87 (0.47, 1.51)	1.83 (0.74, 4.53)	1.02 (0.54, 1.97)	2.05 (0.89, 4.69)	0.75 (0.40, 1.47)	0.90 (0.52, 1.56)	0.72 (0.37, 1.43)	0.73 (0.38, 1.39)	1.01 (0.53, 1.93)	0.49 (0.21, 1.20)	0.93 (0.45, 1.93)
ST	0.98 (0.49, 2.03)	1.89 (1.09, 3.27)	1.69 (0.89, 3.23)	1.83 (0.90, 3.70)	--	1.09 (0.52, 2.38)	1.55 (0.71, 3.36)	2.19 (1.03, 4.56)	1.60 (0.81, 3.03)	3.35 (1.26, 8.81)	1.87 (0.90, 3.92)	3.76 (1.52, 9.26)	1.38 (0.66, 2.86)	1.64 (0.87, 3.09)	1.32 (0.62, 2.80)	1.34 (0.66, 2.75)	1.85 (0.91, 3.77)	0.91 (0.35, 2.37)	1.71 (0.77, 3.79)
Apatinib_ChemoS	0.89 (0.46, 1.74)	1.73 (1.02, 2.89)	1.55 (0.82, 2.89)	1.68 (0.83, 3.25)	0.92 (0.42, 1.93)	--	1.42 (0.66, 3.02)	2.01 (0.97, 4.03)	1.47 (0.74, 2.72)	3.07 (1.17, 7.89)	1.71 (0.83, 3.48)	3.44 (1.40, 8.15)	1.26 (0.62, 2.51)	1.51 (0.81, 2.71)	1.20 (0.57, 2.47)	1.23 (0.61, 2.42)	1.69 (0.85, 3.28)	0.83 (0.32, 2.11)	1.57 (0.70, 3.42)
Cetuximab_ChemoS	0.63 (0.32, 1.30)	1.22 (0.70, 2.13)	1.09 (0.57, 2.09)	1.19 (0.59, 2.40)	0.65 (0.30, 1.41)	0.71 (0.33, 1.52)	--	1.42 (0.68, 3.03)	1.04 (0.52, 1.97)	2.17 (0.82, 5.65)	1.21 (0.59, 2.54)	2.43 (1.00, 6.04)	0.89 (0.43, 1.86)	1.06 (0.56, 2.02)	0.85 (0.40, 1.83)	0.87 (0.43, 1.79)	1.19 (0.59, 2.44)	0.59 (0.22, 1.52)	1.11 (0.50, 2.43)
Sunitinib	0.44 (0.24, 0.89)	0.86 (0.53, 1.43)	0.77 (0.42, 1.41)	0.84 (0.44, 1.62)	0.46 (0.22, 0.97)	0.50 (0.25, 1.03)	0.71 (0.33, 1.48)	--	0.73 (0.38, 1.31)	1.53 (0.60, 3.91)	0.85 (0.42, 1.72)	1.71 (0.72, 4.05)	0.63 (0.31, 1.27)	0.75 (0.42, 1.36)	0.60 (0.30, 1.24)	0.61 (0.31, 1.21)	0.84 (0.43, 1.68)	0.41 (0.17, 1.04)	0.78 (0.36, 1.67)
Bevacizumab_ChemoS	0.61 (0.36, 1.13)	1.18 (0.84, 1.76)	1.05 (0.65, 1.83)	1.14 (0.66, 2.12)	0.62 (0.33, 1.24)	0.68 (0.37, 1.36)	0.97 (0.51, 1.94)	1.37 (0.76, 2.63)	--	2.09 (0.88, 5.12)	1.17 (0.65, 2.25)	2.35 (1.07, 5.31)	0.86 (0.48, 1.63)	1.03 (0.65, 1.75)	0.82 (0.45, 1.61)	0.84 (0.48, 1.56)	1.15 (0.68, 2.15)	0.57 (0.25, 1.36)	1.07 (0.55, 2.20)
Enzastaurin_ChemoS	0.29 (0.12, 0.73)	0.56 (0.26, 1.26)	0.50 (0.21, 1.21)	0.55 (0.22, 1.35)	0.30 (0.11, 0.79)	0.33 (0.13, 0.85)	0.46 (0.18, 1.22)	0.65 (0.26, 1.67)	0.48 (0.20, 1.13)	--	0.56 (0.22, 1.43)	1.12 (0.39, 3.22)	0.41 (0.16, 1.03)	0.49 (0.21, 1.16)	0.39 (0.15, 1.04)	0.40 (0.16, 1.00)	0.55 (0.22, 1.38)	0.27 (0.09, 0.83)	0.51 (0.19, 1.41)
Sunitinib_ChemoS	0.52 (0.27, 1.02)	1.01 (0.62, 1.63)	0.90 (0.50, 1.65)	0.98 (0.51, 1.85)	0.54 (0.26, 1.11)	0.58 (0.29, 1.20)	0.83 (0.39, 1.71)	1.17 (0.58, 2.37)	0.86 (0.45, 1.54)	1.80 (0.70, 4.50)	--	2.01 (0.86, 4.73)	0.74 (0.37, 1.43)	0.88 (0.49, 1.55)	0.70 (0.35, 1.41)	0.72 (0.37, 1.39)	0.99 (0.50, 1.90)	0.49 (0.19, 1.21)	0.91 (0.43, 1.93)
Sorafenib_ChemoS	0.26 (0.12, 0.61)	0.50 (0.25, 1.02)	0.45 (0.20, 0.99)	0.49 (0.21, 1.12)	0.27 (0.11, 0.66)	0.29 (0.12, 0.71)	0.41 (0.17, 1.00)	0.58 (0.25, 1.39)	0.43 (0.19, 0.93)	0.89 (0.31, 2.57)	0.50 (0.21, 1.17)	--	0.37 (0.16, 0.85)	0.44 (0.21, 0.94)	0.35 (0.15, 0.85)	0.36 (0.15, 0.84)	0.49 (0.21, 1.14)	0.24 (0.08, 0.69)	0.45 (0.18, 1.12)
Albumin_Paclitaxe	0.71 (0.38, 1.38)	1.37 (0.85, 2.20)	1.23 (0.66, 2.24)	1.33 (0.68, 2.51)	0.73 (0.35, 1.51)	0.79 (0.40, 1.60)	1.12 (0.54, 2.32)	1.59 (0.79, 3.21)	1.16 (0.61, 2.07)	2.44 (0.97, 6.15)	1.36 (0.70, 2.70)	2.73 (1.17, 6.37)	--	1.19 (0.67, 2.10)	0.96 (0.47, 1.93)	0.97 (0.50, 1.90)	1.34 (0.70, 2.59)	0.66 (0.26, 1.64)	1.24 (0.58, 2.62)
Ixabepilone_ChemoS	0.59 (0.36, 1.04)	1.15 (0.83, 1.58)	1.03 (0.64, 1.67)	1.12 (0.64, 1.91)	0.61 (0.32, 1.14)	0.66 (0.37, 1.24)	0.94 (0.49, 1.78)	1.33 (0.74, 2.38)	0.97 (0.57, 1.54)	2.04 (0.86, 4.78)	1.14 (0.65, 2.02)	2.29 (1.07, 4.83)	0.84 (0.48, 1.49)	--	0.80 (0.44, 1.45)	0.82 (0.46, 1.45)	1.12 (0.64, 1.94)	0.55 (0.24, 1.28)	1.04 (0.53, 2.00)
CisEtop	0.74 (0.39, 1.50)	1.44 (0.85, 2.38)	1.28 (0.69, 2.39)	1.39 (0.70, 2.73)	0.76 (0.36, 1.61)	0.83 (0.40, 1.77)	1.18 (0.55, 2.48)	1.67 (0.81, 3.35)	1.22 (0.62, 2.24)	2.55 (0.97, 6.49)	1.42 (0.71, 2.90)	2.86 (1.17, 6.83)	1.05 (0.52, 2.12)	1.25 (0.69, 2.28)	--	1.02 (0.51, 2.04)	1.40 (0.71, 2.72)	0.69 (0.27, 1.77)	1.30 (0.60, 2.82)
HD_Docetaxel	0.73 (0.40, 1.41)	1.41 (0.89, 2.24)	1.26 (0.71, 2.28)	1.37 (0.72, 2.61)	0.75 (0.36, 1.51)	0.81 (0.41, 1.63)	1.15 (0.56, 2.34)	1.64 (0.82, 3.19)	1.20 (0.64, 2.07)	2.50 (1.00, 6.08)	1.39 (0.72, 2.69)	2.80 (1.20, 6.52)	1.03 (0.53, 2.01)	1.23 (0.69, 2.19)	0.98 (0.49, 1.96)	--	1.38 (0.72, 2.67)	0.68 (0.28, 1.65)	1.28 (0.60, 2.68)
VinfluCape	0.53 (0.28, 1.03)	1.02 (0.65, 1.60)	0.92 (0.51, 1.63)	0.99 (0.52, 1.90)	0.54 (0.27, 1.09)	0.59 (0.30, 1.17)	0.84 (0.41, 1.70)	1.19 (0.60, 2.31)	0.87 (0.46, 1.48)	1.82 (0.72, 4.56)	1.01 (0.53, 2.00)	2.04 (0.87, 4.65)	0.75 (0.39, 1.43)	0.89 (0.51, 1.57)	0.71 (0.37, 1.41)	0.73 (0.37, 1.38)	--	0.49 (0.20, 1.20)	0.93 (0.43, 1.92)
T_DXd	1.08 (0.45, 2.65)	2.08 (0.95, 4.50)	1.86 (0.79, 4.32)	2.02 (0.83, 4.85)	1.10 (0.42, 2.88)	1.20 (0.47, 3.09)	1.71 (0.66, 4.46)	2.42 (0.96, 6.01)	1.77 (0.73, 4.06)	3.70 (1.20, 11.09)	2.06 (0.83, 5.14)	4.15 (1.44, 11.92)	1.52 (0.61, 3.81)	1.81 (0.78, 4.19)	1.45 (0.56, 3.71)	1.48 (0.61, 3.54)	2.04 (0.83, 4.92)	--	1.89 (0.70, 5.00)
Ramucirumab_ChemoS	0.57 (0.28, 1.22)	1.10 (0.61, 1.98)	0.99 (0.51, 1.97)	1.07 (0.52, 2.24)	0.59 (0.26, 1.30)	0.64 (0.29, 1.43)	0.90 (0.41, 2.01)	1.28 (0.60, 2.78)	0.94 (0.46, 1.82)	1.96 (0.71, 5.28)	1.09 (0.52, 2.32)	2.20 (0.89, 5.56)	0.81 (0.38, 1.73)	0.96 (0.50, 1.88)	0.77 (0.35, 1.66)	0.78 (0.37, 1.66)	1.08 (0.52, 2.31)	0.53 (0.20, 1.43)	--
