# Supplementary material for: Comparative efficacy of subsequent-line therapies for advanced triple-negative breast cancer: a bayesian network meta-analysis
Source: Oncol Rev. 2026 Jul 9;20:1834466. doi: 10.3389/or.2026.1834466 (PMC13391881; doi:10.3389/or.2026.1834466)
Supplement: Supplementary file 11 [file Table11.xlsx]

## Sheet: Sheet1
Supplementary Table S11. Structured summary of safety outcomes across subsequent-line treatment classes for advanced TNBC
Safety Endpoint	SG	ST	T_DXd	Combination Chemotherapy	Single-agent Chemotherapy	Immunotherapy	Targeted mAb	TKI	Other Targeted Therapy
Reference	12	17	36	14,21,25,31,33,35,37,38,42	12-20,22-24,26-42	13, 16, 41	20,24,40	18,19,22,23,27,28,32	15,21,26,39
Safety-evaluable population, n	258	130	371	1809	4705	418	582	554	707
Grade ≥3 AEs, %	0.64	0.631	0.526	86.1% (1 study)	42.5% (18.8–67.4%; 17 studies)	24% (14–62%)	61% (1 study)	67.6% (50–87%; 4 studies)	64.1% (38.0–88.6%; 3 studies)
AE-related discontinuation, %	0.05	0.015	0.162	13.3% (0.9–28.7%; 7 studies)	10.2% (1.5–38.0%; 21 studies)	6% (3.2–18%)	5.3% (1 study)	40.2% (0–50%; 4 studies)	16.0% (4.9–34.5%)
AE-related dose reduction, %	0.22	0.308	0.226	33.2% (0.7–54.9%; 2 studies)	17.2% (3.1–38.4%; 7 studies)	NR	NR	34% (1 study)	13.7% (1 study)
Grade ≥3 neutropenia, %	0.51	0.346	0.137	52.6% (18.8–84.0%)	31.1% (1.0–93.4%; 27 studies)	11% (1–39%)	14.5% (10–18.8%; 2 studies)	27.6% (8.9–57.6%; 6 studies)	25.8% (1.0–62.0%)
Grade ≥3 anemia, %	0.08	0.292	0.081	6.0% (1.0–14.4%; 7 studies)	5.3% (0.0–13.5%; 21 studies)	2% (1–4.3%)	NR	4.5% (0–9.1%; 6 studies)	9.2% (2.4–16.1%; 2 studies)
Grade ≥3 thrombocytopenia, %	0.02	0.131	0.051	8.1% (0.5–24.0%; 7 studies)	2.3% (0.0–5.4%; 20 studies)	2% (<0.5–5%)	NR	11.0% (0–17%; 6 studies)	15.3% (1.0–29.0%; 3 studies)
Grade ≥3 diarrhea, %	0.1	0.008	0.011	5.0% (0.5–18.0%; 7 studies)	3.8% (0.0–10.0%; 18 studies)	1% (0.6–1.4%)	NR	6.5% (0–10.7%; 4 studies)	2.4% (0.5–14.3%; 1 study)
Grade ≥3 vomiting, %	0.02	0	0.013	3.0% (0.5–7.0%; 5 studies)	1.6% (0.0–4.0%; 16 studies)	2.9% (1 study)	4.4% (1 study)	4.7% (0–6.5%; 4 studies)	1.2% (0–7.1%; 2 studies)
Grade ≥3 hepatic dysfunction, %	NA	0.023	0.032	2.9% (0.5–5.0%; 2 studies)	2.7% (0.0–8.1%; 8 studies)	3% (1 study)	NR	8.4% (0–17.5%; 3 studies)	2.4% (1 study)
Any-grade ILD/pneumonitis, %	0.004	0.008	0.121	NR	0.2% (0.0–4.0%; 7 studies)	4% (2.3–10%)	NR	NR	0% (0–0%; 2 studies)
Grade ≥3 ILD/pneumonitis, %	0.004	0	0.021	NR	0.0% (0.0–0.0%; 7 studies)	2% (1.3–5%)	NR	NR	0% (0–0%; 2 studies)
Note: 1. Values are presented as weighted average percentages with the range of reported values across studies in parentheses. The number of contributing studies is provided when safety endpoints were not reported by all studies within a treatment class. NR: not reported. AE: adverse event; ADC: antibody–drug conjugate; mAb: monoclonal antibody; TKI: tyrosine kinase inhibitor; ILD: interstitial l…
