# Supplementary material for: Comparative efficacy of subsequent-line therapies for advanced triple-negative breast cancer: a bayesian network meta-analysis
Source: Oncol Rev. 2026 Jul 9;20:1834466. doi: 10.3389/or.2026.1834466 (PMC13391881; doi:10.3389/or.2026.1834466)
Supplement: Supplementary file 12 [file Table4.xlsx]

## Sheet: ORR_heatmap_data
Treatment1	Treatment2	OR	LCL	UCL
Albumin_Paclitaxe	Anlotinib_ChemoS	0.757986	0.211698	2.72979
Albumin_Paclitaxe	Apatinib_ChemoS	0.88949	0.301151	2.5607
Albumin_Paclitaxe	Atezolizumab_ChemoS	0.590323	0.172709	2.13344
Albumin_Paclitaxe	Bevacizumab_ChemoS	1.17834	0.351391	4.24406
Albumin_Paclitaxe	Cetuximab_ChemoS	0.747204	0.203197	2.94926
Albumin_Paclitaxe	ChemoS	0.325936	0.159316	0.662074
Albumin_Paclitaxe	CisEtop	0.627922	0.211994	1.89721
Albumin_Paclitaxe	Enzastaurin_ChemoS	0.336663	0.0649132	1.80297
Albumin_Paclitaxe	HD_Docetaxel	0.594553	0.258132	1.36943
Albumin_Paclitaxe	IriCape	0.526477	0.183625	1.51629
Albumin_Paclitaxe	Ixabepilone_ChemoS	0.966359	0.400208	2.25873
Albumin_Paclitaxe	Olaparib	1.22566	0.482408	3.01281
Albumin_Paclitaxe	Pembrolizumab	0.247285	0.0894846	0.670997
Albumin_Paclitaxe	Ramucirumab_ChemoS	0.211753	0.0626011	0.710202
Albumin_Paclitaxe	SG	3.48598	1.14036	10.7833
Albumin_Paclitaxe	Sorafenib_ChemoS	0.277461	0.0711438	1.09449
Albumin_Paclitaxe	ST	2.04025	0.688399	6.12083
Albumin_Paclitaxe	Sunitinib	0.114454	0.0187673	0.577113
Albumin_Paclitaxe	Sunitinib_ChemoS	0.359962	0.126856	0.98491
Albumin_Paclitaxe	T_DXd	1.81419	0.372361	10.5234
Albumin_Paclitaxe	VinfluCape	0.405542	0.155962	1.03945
Anlotinib_ChemoS	Albumin_Paclitaxe	1.31929	0.366329	4.7237
Anlotinib_ChemoS	Apatinib_ChemoS	1.17349	0.309988	4.5018
Anlotinib_ChemoS	Atezolizumab_ChemoS	0.778805	0.184458	3.40437
Anlotinib_ChemoS	Bevacizumab_ChemoS	1.55456	0.364169	6.60086
Anlotinib_ChemoS	Cetuximab_ChemoS	0.985775	0.219209	4.91773
Anlotinib_ChemoS	ChemoS	0.430003	0.147687	1.2548
Anlotinib_ChemoS	CisEtop	0.828408	0.206348	3.19802
Anlotinib_ChemoS	Enzastaurin_ChemoS	0.444155	0.0725063	2.83223
Anlotinib_ChemoS	HD_Docetaxel	0.784385	0.250903	2.40333
Anlotinib_ChemoS	IriCape	0.694573	0.1829	2.67384
Anlotinib_ChemoS	Ixabepilone_ChemoS	1.2749	0.398258	4.09015
Anlotinib_ChemoS	Olaparib	1.61699	0.475959	5.4331
Anlotinib_ChemoS	Pembrolizumab	0.326239	0.0918451	1.19406
Anlotinib_ChemoS	Ramucirumab_ChemoS	0.279363	0.0671439	1.17089
Anlotinib_ChemoS	SG	4.599	1.21465	17.7573
Anlotinib_ChemoS	Sorafenib_ChemoS	0.36605	0.0745261	1.75781
Anlotinib_ChemoS	ST	2.69167	0.706867	10.4379
Anlotinib_ChemoS	Sunitinib	0.150997	0.0209037	0.917809
Anlotinib_ChemoS	Sunitinib_ChemoS	0.474892	0.132763	1.69131
Anlotinib_ChemoS	T_DXd	2.39344	0.40064	16.553
Anlotinib_ChemoS	VinfluCape	0.535025	0.154608	1.8355
Apatinib_ChemoS	Albumin_Paclitaxe	1.12424	0.390519	3.32059
Apatinib_ChemoS	Anlotinib_ChemoS	0.852158	0.222133	3.22593
Apatinib_ChemoS	Atezolizumab_ChemoS	0.663665	0.185758	2.387
Apatinib_ChemoS	Bevacizumab_ChemoS	1.32473	0.382436	4.8033
Apatinib_ChemoS	Cetuximab_ChemoS	0.840036	0.216198	3.43073
Apatinib_ChemoS	ChemoS	0.36643	0.171168	0.788096
Apatinib_ChemoS	CisEtop	0.705935	0.223821	2.2654
Apatinib_ChemoS	Enzastaurin_ChemoS	0.37849	0.0727686	1.92842
Apatinib_ChemoS	HD_Docetaxel	0.66842	0.285571	1.61197
Apatinib_ChemoS	IriCape	0.591886	0.195972	1.77912
Apatinib_ChemoS	Ixabepilone_ChemoS	1.08642	0.441559	2.71162
Apatinib_ChemoS	Olaparib	1.37793	0.528995	3.66173
Apatinib_ChemoS	Pembrolizumab	0.278007	0.0962453	0.806187
Apatinib_ChemoS	Ramucirumab_ChemoS	0.238061	0.0695436	0.803167
Apatinib_ChemoS	SG	3.91908	1.26242	12.2711
Apatinib_ChemoS	Sorafenib_ChemoS	0.311932	0.0772804	1.32505
Apatinib_ChemoS	ST	2.29372	0.755696	7.14526
Apatinib_ChemoS	Sunitinib	0.128673	0.0209466	0.67457
Apatinib_ChemoS	Sunitinib_ChemoS	0.404683	0.141471	1.16606
Apatinib_ChemoS	T_DXd	2.03959	0.412641	12.5453
Apatinib_ChemoS	VinfluCape	0.455926	0.175547	1.25556
Atezolizumab_ChemoS	Albumin_Paclitaxe	1.69399	0.468727	5.79007
Atezolizumab_ChemoS	Anlotinib_ChemoS	1.28402	0.29374	5.4213
Atezolizumab_ChemoS	Apatinib_ChemoS	1.50678	0.418936	5.38333
Atezolizumab_ChemoS	Bevacizumab_ChemoS	1.99609	0.475851	8.28183
Atezolizumab_ChemoS	Cetuximab_ChemoS	1.26575	0.273243	6.13184
Atezolizumab_ChemoS	ChemoS	0.552131	0.19454	1.47844
Atezolizumab_ChemoS	CisEtop	1.06369	0.28643	3.94213
Atezolizumab_ChemoS	Enzastaurin_ChemoS	0.570303	0.092749	3.44149
Atezolizumab_ChemoS	HD_Docetaxel	1.00717	0.330623	2.89741
Atezolizumab_ChemoS	IriCape	0.891845	0.24399	3.13573
Atezolizumab_ChemoS	Ixabepilone_ChemoS	1.637	0.514843	4.82545
Atezolizumab_ChemoS	Olaparib	2.07625	0.644547	6.47597
Atezolizumab_ChemoS	Pembrolizumab	0.418897	0.118934	1.4048
Atezolizumab_ChemoS	Ramucirumab_ChemoS	0.358707	0.0870625	1.44462
Atezolizumab_ChemoS	SG	5.9052	1.53429	21.6273
Atezolizumab_ChemoS	Sorafenib_ChemoS	0.470015	0.0932815	2.20534
Atezolizumab_ChemoS	ST	3.45615	0.923343	12.3432
Atezolizumab_ChemoS	Sunitinib	0.193883	0.0268073	1.27605
Atezolizumab_ChemoS	Sunitinib_ChemoS	0.60977	0.173872	2.03098
Atezolizumab_ChemoS	T_DXd	3.07322	0.51469	21.2798
Atezolizumab_ChemoS	VinfluCape	0.686982	0.207848	2.18744
Bevacizumab_ChemoS	Albumin_Paclitaxe	0.848653	0.235624	2.84583
Bevacizumab_ChemoS	Anlotinib_ChemoS	0.643268	0.151495	2.74598
Bevacizumab_ChemoS	Apatinib_ChemoS	0.754869	0.20819	2.61482
Bevacizumab_ChemoS	Atezolizumab_ChemoS	0.50098	0.120746	2.1015
Bevacizumab_ChemoS	Cetuximab_ChemoS	0.634117	0.141139	3.00758
Bevacizumab_ChemoS	ChemoS	0.276607	0.0970167	0.731972
Bevacizumab_ChemoS	CisEtop	0.532888	0.136502	1.88811
Bevacizumab_ChemoS	Enzastaurin_ChemoS	0.285711	0.0462138	1.73549
Bevacizumab_ChemoS	HD_Docetaxel	0.50457	0.165243	1.45667
Bevacizumab_ChemoS	IriCape	0.446796	0.120929	1.56102
Bevacizumab_ChemoS	Ixabepilone_ChemoS	0.820104	0.254317	2.38232
Bevacizumab_ChemoS	Olaparib	1.04016	0.319012	3.16397
Bevacizumab_ChemoS	Pembrolizumab	0.209859	0.0585439	0.698557
Bevacizumab_ChemoS	Ramucirumab_ChemoS	0.179705	0.0425443	0.704599
Bevacizumab_ChemoS	SG	2.95839	0.781063	10.7124
Bevacizumab_ChemoS	Sorafenib_ChemoS	0.235468	0.0495756	1.06603
Bevacizumab_ChemoS	ST	1.73146	0.463258	6.38099
Bevacizumab_ChemoS	Sunitinib	0.0971316	0.0135806	0.543802
Bevacizumab_ChemoS	Sunitinib_ChemoS	0.305483	0.0843893	1.02841
Bevacizumab_ChemoS	T_DXd	1.53962	0.267659	10.242
Bevacizumab_ChemoS	VinfluCape	0.344164	0.103126	1.08157
Cetuximab_ChemoS	Albumin_Paclitaxe	1.33832	0.339068	4.92133
Cetuximab_ChemoS	Anlotinib_ChemoS	1.01443	0.203346	4.56186
Cetuximab_ChemoS	Apatinib_ChemoS	1.19043	0.291483	4.62539
Cetuximab_ChemoS	Atezolizumab_ChemoS	0.790043	0.163083	3.65975
Cetuximab_ChemoS	Bevacizumab_ChemoS	1.577	0.332493	7.08519
Cetuximab_ChemoS	ChemoS	0.436208	0.133404	1.28644
Cetuximab_ChemoS	CisEtop	0.840363	0.19832	3.29441
Cetuximab_ChemoS	Enzastaurin_ChemoS	0.450564	0.0671555	2.88318
Cetuximab_ChemoS	HD_Docetaxel	0.795704	0.225823	2.55198
Cetuximab_ChemoS	IriCape	0.704596	0.167696	2.69952
Cetuximab_ChemoS	Ixabepilone_ChemoS	1.2933	0.348347	4.11927
Cetuximab_ChemoS	Olaparib	1.64033	0.437257	5.45436
Cetuximab_ChemoS	Pembrolizumab	0.330947	0.082481	1.20493
Cetuximab_ChemoS	Ramucirumab_ChemoS	0.283394	0.061044	1.27924
Cetuximab_ChemoS	SG	4.66537	1.07599	18.574
Cetuximab_ChemoS	Sorafenib_ChemoS	0.371332	0.0645172	1.85261
Cetuximab_ChemoS	ST	2.73051	0.63794	10.8835
Cetuximab_ChemoS	Sunitinib	0.153176	0.0205727	1.00157
Cetuximab_ChemoS	Sunitinib_ChemoS	0.481745	0.120287	1.7159
Cetuximab_ChemoS	T_DXd	2.42798	0.375554	16.3986
Cetuximab_ChemoS	VinfluCape	0.542746	0.141031	1.87732
ChemoS	Albumin_Paclitaxe	3.06809	1.5104	6.27682
ChemoS	Anlotinib_ChemoS	2.32557	0.796943	6.77106
ChemoS	Apatinib_ChemoS	2.72903	1.26888	5.84222
ChemoS	Atezolizumab_ChemoS	1.81116	0.676391	5.14034
ChemoS	Bevacizumab_ChemoS	3.61524	1.36617	10.3075
ChemoS	Cetuximab_ChemoS	2.29249	0.777341	7.49603
ChemoS	CisEtop	1.92652	0.84329	4.45348
ChemoS	Enzastaurin_ChemoS	1.03291	0.236434	4.49965
ChemoS	HD_Docetaxel	1.82414	1.20945	2.75405
ChemoS	IriCape	1.61528	0.726476	3.54795
ChemoS	Ixabepilone_ChemoS	2.96487	1.82698	4.72332
ChemoS	Olaparib	3.76042	2.12202	6.66718
ChemoS	Pembrolizumab	0.758691	0.368737	1.53735
ChemoS	Ramucirumab_ChemoS	0.649676	0.242625	1.72602
ChemoS	SG	10.6953	4.71724	24.863
ChemoS	Sorafenib_ChemoS	0.851274	0.248373	2.70202
ChemoS	ST	6.25965	2.80325	14.389
ChemoS	Sunitinib	0.351154	0.0672742	1.545
ChemoS	Sunitinib_ChemoS	1.10439	0.537746	2.23729
ChemoS	T_DXd	5.5661	1.34772	28.6027
ChemoS	VinfluCape	1.24424	0.67239	2.32086
CisEtop	Albumin_Paclitaxe	1.59255	0.52709	4.71712
CisEtop	Anlotinib_ChemoS	1.20713	0.312693	4.84619
CisEtop	Apatinib_ChemoS	1.41656	0.441422	4.46787
CisEtop	Atezolizumab_ChemoS	0.940122	0.25367	3.49126
CisEtop	Bevacizumab_ChemoS	1.87657	0.52963	7.32589
CisEtop	Cetuximab_ChemoS	1.18996	0.303545	5.04237
CisEtop	ChemoS	0.519071	0.224543	1.18583
CisEtop	Enzastaurin_ChemoS	0.536155	0.0973853	2.9874
CisEtop	HD_Docetaxel	0.946858	0.376075	2.40234
CisEtop	IriCape	0.838443	0.263007	2.62501
CisEtop	Ixabepilone_ChemoS	1.53898	0.596941	3.97436
CisEtop	Olaparib	1.95193	0.715424	5.34329
CisEtop	Pembrolizumab	0.393814	0.131848	1.15112
CisEtop	Ramucirumab_ChemoS	0.337228	0.0977534	1.19119
CisEtop	SG	5.55161	1.68671	17.7268
CisEtop	Sorafenib_ChemoS	0.441872	0.100093	1.87742
CisEtop	ST	3.2492	1.00952	10.4566
CisEtop	Sunitinib	0.182274	0.0285643	0.992341
CisEtop	Sunitinib_ChemoS	0.573258	0.191363	1.732
CisEtop	T_DXd	2.8892	0.562351	17.8407
CisEtop	VinfluCape	0.645847	0.225315	1.79736
Enzastaurin_ChemoS	Albumin_Paclitaxe	2.97033	0.554641	15.4052
Enzastaurin_ChemoS	Anlotinib_ChemoS	2.25147	0.353079	13.7919
Enzastaurin_ChemoS	Apatinib_ChemoS	2.64208	0.518559	13.7422
Enzastaurin_ChemoS	Atezolizumab_ChemoS	1.75345	0.290572	10.7818
Enzastaurin_ChemoS	Bevacizumab_ChemoS	3.50005	0.576205	21.6385
Enzastaurin_ChemoS	Cetuximab_ChemoS	2.21944	0.346839	14.8908
Enzastaurin_ChemoS	ChemoS	0.968137	0.222239	4.22951
Enzastaurin_ChemoS	CisEtop	1.86513	0.334739	10.2685
Enzastaurin_ChemoS	HD_Docetaxel	1.76602	0.387405	7.94507
Enzastaurin_ChemoS	IriCape	1.56381	0.297131	8.18734
Enzastaurin_ChemoS	Ixabepilone_ChemoS	2.8704	0.600186	13.6177
Enzastaurin_ChemoS	Olaparib	3.6406	0.747579	17.6687
Enzastaurin_ChemoS	Pembrolizumab	0.734517	0.145222	3.8843
Enzastaurin_ChemoS	Ramucirumab_ChemoS	0.628975	0.108611	3.78593
Enzastaurin_ChemoS	SG	10.3545	1.94109	56.6101
Enzastaurin_ChemoS	Sorafenib_ChemoS	0.824149	0.120725	5.4906
Enzastaurin_ChemoS	ST	6.0602	1.11958	32.1973
Enzastaurin_ChemoS	Sunitinib	0.339965	0.0356981	2.90431
Enzastaurin_ChemoS	Sunitinib_ChemoS	1.0692	0.204277	5.45139
Enzastaurin_ChemoS	T_DXd	5.38874	0.683766	46.9498
Enzastaurin_ChemoS	VinfluCape	1.20459	0.242474	5.94512
HD_Docetaxel	Albumin_Paclitaxe	1.68193	0.730229	3.87398
HD_Docetaxel	Anlotinib_ChemoS	1.27488	0.41609	3.98561
HD_Docetaxel	Apatinib_ChemoS	1.49606	0.62036	3.50175
HD_Docetaxel	Atezolizumab_ChemoS	0.992885	0.345135	3.02459
HD_Docetaxel	Bevacizumab_ChemoS	1.98189	0.686496	6.0517
HD_Docetaxel	Cetuximab_ChemoS	1.25675	0.391852	4.42824
HD_Docetaxel	ChemoS	0.548203	0.363102	0.826823
HD_Docetaxel	CisEtop	1.05612	0.416261	2.65904
HD_Docetaxel	Enzastaurin_ChemoS	0.566246	0.125864	2.58128
HD_Docetaxel	IriCape	0.8855	0.355463	2.16241
HD_Docetaxel	Ixabepilone_ChemoS	1.62535	0.854375	3.03416
HD_Docetaxel	Olaparib	2.06148	1.00913	4.08672
HD_Docetaxel	Pembrolizumab	0.415917	0.182771	0.937394
HD_Docetaxel	Ramucirumab_ChemoS	0.356155	0.121692	1.02368
HD_Docetaxel	SG	5.86319	2.2875	14.785
HD_Docetaxel	Sorafenib_ChemoS	0.466671	0.127562	1.57795
HD_Docetaxel	ST	3.43156	1.37892	8.65915
HD_Docetaxel	Sunitinib	0.192504	0.0348944	0.894768
HD_Docetaxel	Sunitinib_ChemoS	0.605432	0.269053	1.39105
HD_Docetaxel	T_DXd	3.05135	0.686797	16.4956
HD_Docetaxel	VinfluCape	0.682095	0.319385	1.42225
IriCape	Albumin_Paclitaxe	1.89942	0.659506	5.44589
IriCape	Anlotinib_ChemoS	1.43973	0.373994	5.46748
IriCape	Apatinib_ChemoS	1.68951	0.562075	5.10278
IriCape	Atezolizumab_ChemoS	1.12127	0.318905	4.09853
IriCape	Bevacizumab_ChemoS	2.23816	0.640607	8.26928
IriCape	Cetuximab_ChemoS	1.41925	0.370437	5.96317
IriCape	ChemoS	0.619089	0.281853	1.37651
IriCape	CisEtop	1.19269	0.380951	3.80218
IriCape	Enzastaurin_ChemoS	0.639465	0.12214	3.36552
IriCape	HD_Docetaxel	1.12931	0.462447	2.81323
IriCape	Ixabepilone_ChemoS	1.83552	0.723496	4.61656
IriCape	Olaparib	2.32804	0.875171	6.23957
IriCape	Pembrolizumab	0.469697	0.16502	1.37715
IriCape	Ramucirumab_ChemoS	0.402208	0.116295	1.41432
IriCape	SG	6.62134	2.15299	20.9313
IriCape	Sorafenib_ChemoS	0.527014	0.121676	2.15589
IriCape	ST	3.87528	1.2488	12.3426
IriCape	Sunitinib	0.217396	0.0332492	1.15644
IriCape	Sunitinib_ChemoS	0.683718	0.233604	2.00186
IriCape	T_DXd	3.44591	0.677073	21.5444
IriCape	VinfluCape	0.770294	0.291655	2.11501
Ixabepilone_ChemoS	Albumin_Paclitaxe	1.03481	0.442728	2.4987
Ixabepilone_ChemoS	Anlotinib_ChemoS	0.784374	0.24449	2.51093
Ixabepilone_ChemoS	Apatinib_ChemoS	0.920456	0.368783	2.2647
Ixabepilone_ChemoS	Atezolizumab_ChemoS	0.610874	0.207234	1.94234
Ixabepilone_ChemoS	Bevacizumab_ChemoS	1.21936	0.419759	3.93209
Ixabepilone_ChemoS	Cetuximab_ChemoS	0.773216	0.242761	2.8707
Ixabepilone_ChemoS	ChemoS	0.337283	0.211715	0.547352
Ixabepilone_ChemoS	CisEtop	0.649782	0.251613	1.67521
Ixabepilone_ChemoS	Enzastaurin_ChemoS	0.348383	0.0734337	1.66615
Ixabepilone_ChemoS	HD_Docetaxel	0.615251	0.32958	1.17045
Ixabepilone_ChemoS	IriCape	0.544805	0.216612	1.38218
Ixabepilone_ChemoS	Olaparib	1.26833	0.607217	2.70061
Ixabepilone_ChemoS	Pembrolizumab	0.255893	0.108413	0.609938
Ixabepilone_ChemoS	Ramucirumab_ChemoS	0.219125	0.0743512	0.652694
Ixabepilone_ChemoS	SG	3.60734	1.36177	9.56666
Ixabepilone_ChemoS	Sorafenib_ChemoS	0.28712	0.0793572	1.01862
Ixabepilone_ChemoS	ST	2.11127	0.844148	5.54356
Ixabepilone_ChemoS	Sunitinib	0.118438	0.0213766	0.569396
Ixabepilone_ChemoS	Sunitinib_ChemoS	0.372493	0.159565	0.887429
Ixabepilone_ChemoS	T_DXd	1.87735	0.428483	10.1427
Ixabepilone_ChemoS	VinfluCape	0.41966	0.196836	0.935809
Olaparib	Albumin_Paclitaxe	0.815888	0.331916	2.07294
Olaparib	Anlotinib_ChemoS	0.618432	0.184057	2.10102
Olaparib	Apatinib_ChemoS	0.725725	0.273095	1.89038
Olaparib	Atezolizumab_ChemoS	0.481638	0.154417	1.55148
Olaparib	Bevacizumab_ChemoS	0.961392	0.316058	3.13468
Olaparib	Cetuximab_ChemoS	0.609635	0.183339	2.28698
Olaparib	ChemoS	0.265928	0.149988	0.471249
Olaparib	CisEtop	0.512314	0.187151	1.39777
Olaparib	Enzastaurin_ChemoS	0.27468	0.0565972	1.33765
Olaparib	HD_Docetaxel	0.485089	0.244695	0.990949
Olaparib	IriCape	0.429546	0.160267	1.14263
Olaparib	Ixabepilone_ChemoS	0.788441	0.370287	1.64686
Olaparib	Pembrolizumab	0.201757	0.0805508	0.513708
Olaparib	Ramucirumab_ChemoS	0.172767	0.0562897	0.535464
Olaparib	SG	2.84417	1.03807	7.85974
Olaparib	Sorafenib_ChemoS	0.226377	0.0571224	0.81685
Olaparib	ST	1.66461	0.617268	4.56688
Olaparib	Sunitinib	0.0933815	0.016257	0.462395
Olaparib	Sunitinib_ChemoS	0.293689	0.116793	0.73639
Olaparib	T_DXd	1.48018	0.321949	8.27207
Olaparib	VinfluCape	0.330877	0.14466	0.776602
Pembrolizumab	Albumin_Paclitaxe	4.04392	1.49032	11.1751
Pembrolizumab	Anlotinib_ChemoS	3.06524	0.837481	10.8879
Pembrolizumab	Apatinib_ChemoS	3.59703	1.24041	10.3901
Pembrolizumab	Atezolizumab_ChemoS	2.38722	0.711843	8.40805
Pembrolizumab	Bevacizumab_ChemoS	4.7651	1.43152	17.0812
Pembrolizumab	Cetuximab_ChemoS	3.02163	0.829924	12.124
Pembrolizumab	ChemoS	1.31806	0.650468	2.71196
Pembrolizumab	CisEtop	2.53927	0.868718	7.58448
Pembrolizumab	Enzastaurin_ChemoS	1.36144	0.257446	6.88599
Pembrolizumab	HD_Docetaxel	2.40433	1.06679	5.47134
Pembrolizumab	IriCape	2.12903	0.726137	6.05988
Pembrolizumab	Ixabepilone_ChemoS	3.90788	1.63951	9.22394
Pembrolizumab	Olaparib	4.95646	1.94663	12.4145
Pembrolizumab	Ramucirumab_ChemoS	0.856312	0.25427	2.85421
Pembrolizumab	SG	14.097	4.62755	42.0219
Pembrolizumab	Sorafenib_ChemoS	1.12203	0.264028	4.4707
Pembrolizumab	ST	8.25059	2.78575	24.7739
Pembrolizumab	Sunitinib	0.462842	0.075966	2.45081
Pembrolizumab	Sunitinib_ChemoS	1.45566	0.531135	4.01707
Pembrolizumab	T_DXd	7.33645	1.5334	42.1071
Pembrolizumab	VinfluCape	1.63998	0.644919	4.14448
Ramucirumab_ChemoS	Albumin_Paclitaxe	4.72248	1.40805	15.9742
Ramucirumab_ChemoS	Anlotinib_ChemoS	3.57958	0.85405	14.8934
Ramucirumab_ChemoS	Apatinib_ChemoS	4.2006	1.24507	14.3795
Ramucirumab_ChemoS	Atezolizumab_ChemoS	2.78779	0.692225	11.486
Ramucirumab_ChemoS	Bevacizumab_ChemoS	5.56468	1.41925	23.5049
Ramucirumab_ChemoS	Cetuximab_ChemoS	3.52866	0.781713	16.3816
Ramucirumab_ChemoS	ChemoS	1.53923	0.579368	4.12159
Ramucirumab_ChemoS	CisEtop	2.96535	0.8395	10.2298
Ramucirumab_ChemoS	Enzastaurin_ChemoS	1.58989	0.264136	9.20713
Ramucirumab_ChemoS	HD_Docetaxel	2.80777	0.976864	8.21749
Ramucirumab_ChemoS	IriCape	2.48628	0.707054	8.59885
Ramucirumab_ChemoS	Ixabepilone_ChemoS	4.56361	1.53211	13.4497
Ramucirumab_ChemoS	Olaparib	5.78815	1.86754	17.7652
Ramucirumab_ChemoS	Pembrolizumab	1.1678	0.35036	3.93283
Ramucirumab_ChemoS	SG	16.4625	4.57653	58.9731
Ramucirumab_ChemoS	Sorafenib_ChemoS	1.3103	0.28808	5.99227
Ramucirumab_ChemoS	ST	9.63503	2.66135	34.5176
Ramucirumab_ChemoS	Sunitinib	0.540506	0.082209	3.11387
Ramucirumab_ChemoS	Sunitinib_ChemoS	1.69991	0.503063	5.61069
Ramucirumab_ChemoS	T_DXd	8.56749	1.56013	58.428
Ramucirumab_ChemoS	VinfluCape	1.91516	0.621007	5.98634
SG	Albumin_Paclitaxe	0.286863	0.0927361	0.876919
SG	Anlotinib_ChemoS	0.217438	0.0563148	0.823285
SG	Apatinib_ChemoS	0.255162	0.0814921	0.792127
SG	Atezolizumab_ChemoS	0.169342	0.0462378	0.651766
SG	Bevacizumab_ChemoS	0.338022	0.0933495	1.28031
SG	Cetuximab_ChemoS	0.214345	0.0538387	0.929378
SG	ChemoS	0.0934991	0.0402204	0.211989
SG	CisEtop	0.180128	0.0564117	0.592868
SG	Enzastaurin_ChemoS	0.0965764	0.0176647	0.515175
SG	HD_Docetaxel	0.170556	0.0676363	0.437159
SG	IriCape	0.151027	0.0477754	0.464469
SG	Ixabepilone_ChemoS	0.277213	0.10453	0.734341
SG	Olaparib	0.351596	0.127231	0.963323
SG	Pembrolizumab	0.0709369	0.0237971	0.216097
SG	Ramucirumab_ChemoS	0.0607442	0.0169569	0.218506
SG	Sorafenib_ChemoS	0.0795934	0.0173262	0.335021
SG	ST	0.585272	0.185018	1.89152
SG	Sunitinib	0.0328326	0.00509692	0.179419
SG	Sunitinib_ChemoS	0.10326	0.0352715	0.312399
SG	T_DXd	0.520425	0.103326	3.37876
SG	VinfluCape	0.116335	0.0414136	0.333474
Sorafenib_ChemoS	Albumin_Paclitaxe	3.60411	0.913665	14.056
Sorafenib_ChemoS	Anlotinib_ChemoS	2.73187	0.56889	13.4181
Sorafenib_ChemoS	Apatinib_ChemoS	3.20582	0.754686	12.9399
Sorafenib_ChemoS	Atezolizumab_ChemoS	2.12759	0.453445	10.7202
Sorafenib_ChemoS	Bevacizumab_ChemoS	4.24686	0.938058	20.1712
Sorafenib_ChemoS	Cetuximab_ChemoS	2.69301	0.539778	15.4997
Sorafenib_ChemoS	ChemoS	1.17471	0.370093	4.0262
Sorafenib_ChemoS	CisEtop	2.2631	0.532644	9.99067
Sorafenib_ChemoS	Enzastaurin_ChemoS	1.21337	0.182129	8.28327
Sorafenib_ChemoS	HD_Docetaxel	2.14284	0.633734	7.8393
Sorafenib_ChemoS	IriCape	1.89748	0.463846	8.21852
Sorafenib_ChemoS	Ixabepilone_ChemoS	3.48286	0.981721	12.6012
Sorafenib_ChemoS	Olaparib	4.41741	1.22421	17.5063
Sorafenib_ChemoS	Pembrolizumab	0.891242	0.223679	3.78748
Sorafenib_ChemoS	Ramucirumab_ChemoS	0.763181	0.166882	3.47126
Sorafenib_ChemoS	SG	12.5639	2.98488	57.7161
Sorafenib_ChemoS	ST	7.35327	1.75248	30.9607
Sorafenib_ChemoS	Sunitinib	0.412504	0.0524322	2.86308
Sorafenib_ChemoS	Sunitinib_ChemoS	1.29734	0.330378	5.29273
Sorafenib_ChemoS	T_DXd	6.53855	1.01598	47.2972
Sorafenib_ChemoS	VinfluCape	1.46162	0.390213	5.76608
ST	Albumin_Paclitaxe	0.490137	0.163376	1.45265
ST	Anlotinib_ChemoS	0.371517	0.0958047	1.41469
ST	Apatinib_ChemoS	0.435972	0.139953	1.32328
ST	Atezolizumab_ChemoS	0.289339	0.0810165	1.08302
ST	Bevacizumab_ChemoS	0.577547	0.156716	2.15863
ST	Cetuximab_ChemoS	0.366232	0.0918825	1.56755
ST	ChemoS	0.159753	0.0694977	0.356728
ST	CisEtop	0.307768	0.0956338	0.990574
ST	Enzastaurin_ChemoS	0.165011	0.0310585	0.893192
ST	HD_Docetaxel	0.291413	0.115485	0.725203
ST	IriCape	0.258046	0.0810199	0.800769
ST	Ixabepilone_ChemoS	0.473648	0.180389	1.18463
ST	Olaparib	0.60074	0.218968	1.62004
ST	Pembrolizumab	0.121203	0.040365	0.358969
ST	Ramucirumab_ChemoS	0.103788	0.0289707	0.37575
ST	SG	1.70861	0.528674	5.40488
ST	Sorafenib_ChemoS	0.135994	0.032299	0.57062
ST	Sunitinib	0.056098	0.00872996	0.305699
ST	Sunitinib_ChemoS	0.17643	0.0578238	0.519873
ST	T_DXd	0.889203	0.171011	5.53257
ST	VinfluCape	0.198771	0.0713314	0.54147
Sunitinib	Albumin_Paclitaxe	8.73715	1.73276	53.2841
Sunitinib	Anlotinib_ChemoS	6.62264	1.08955	47.8384
Sunitinib	Apatinib_ChemoS	7.77161	1.48243	47.7404
Sunitinib	Atezolizumab_ChemoS	5.15775	0.783667	37.3032
Sunitinib	Bevacizumab_ChemoS	10.2953	1.8389	73.6343
Sunitinib	Cetuximab_ChemoS	6.52843	0.998434	48.608
Sunitinib	ChemoS	2.84775	0.647251	14.8645
Sunitinib	CisEtop	5.48625	1.00772	35.0088
Sunitinib	Enzastaurin_ChemoS	2.94148	0.344316	28.0127
Sunitinib	HD_Docetaxel	5.1947	1.11761	28.6579
Sunitinib	IriCape	4.59991	0.864719	30.0759
Sunitinib	Ixabepilone_ChemoS	8.44322	1.75625	46.7802
Sunitinib	Olaparib	10.7088	2.16265	61.5121
Sunitinib	Pembrolizumab	2.16057	0.408028	13.1638
Sunitinib	Ramucirumab_ChemoS	1.85012	0.321144	12.1641
Sunitinib	SG	30.4575	5.57354	196.197
Sunitinib	Sorafenib_ChemoS	2.42422	0.349275	19.0723
Sunitinib	ST	17.8259	3.27119	114.548
Sunitinib	Sunitinib_ChemoS	3.14504	0.576397	19.3212
Sunitinib	T_DXd	15.8509	2.00708	158.72
Sunitinib	VinfluCape	3.54328	0.720289	21.3875
Sunitinib_ChemoS	Albumin_Paclitaxe	2.77807	1.01532	7.88294
Sunitinib_ChemoS	Anlotinib_ChemoS	2.10574	0.591259	7.53222
Sunitinib_ChemoS	Apatinib_ChemoS	2.47107	0.857591	7.06859
Sunitinib_ChemoS	Atezolizumab_ChemoS	1.63996	0.492374	5.75136
Sunitinib_ChemoS	Bevacizumab_ChemoS	3.27351	0.972374	11.8498
Sunitinib_ChemoS	Cetuximab_ChemoS	2.07579	0.582784	8.31345
Sunitinib_ChemoS	ChemoS	0.905475	0.446969	1.85961
Sunitinib_ChemoS	CisEtop	1.74441	0.577366	5.22568
Sunitinib_ChemoS	Enzastaurin_ChemoS	0.935276	0.183439	4.89531
Sunitinib_ChemoS	HD_Docetaxel	1.65171	0.718882	3.71674
Sunitinib_ChemoS	IriCape	1.46259	0.499535	4.28076
Sunitinib_ChemoS	Ixabepilone_ChemoS	2.68462	1.12685	6.26706
Sunitinib_ChemoS	Olaparib	3.40497	1.35798	8.56218
Sunitinib_ChemoS	Pembrolizumab	0.686976	0.248937	1.88276
Sunitinib_ChemoS	Ramucirumab_ChemoS	0.588266	0.178231	1.98782
Sunitinib_ChemoS	SG	9.68431	3.20104	28.3515
Sunitinib_ChemoS	Sorafenib_ChemoS	0.770807	0.188938	3.02684
Sunitinib_ChemoS	ST	5.66795	1.92355	17.2939
Sunitinib_ChemoS	Sunitinib	0.317961	0.0517567	1.73492
Sunitinib_ChemoS	T_DXd	5.03996	0.998039	30.1749
Sunitinib_ChemoS	VinfluCape	1.12663	0.443167	2.94048
T_DXd	Albumin_Paclitaxe	0.551209	0.0950262	2.68557
T_DXd	Anlotinib_ChemoS	0.417809	0.060412	2.49601
T_DXd	Apatinib_ChemoS	0.490295	0.0797112	2.42341
T_DXd	Atezolizumab_ChemoS	0.325392	0.046993	1.94292
T_DXd	Bevacizumab_ChemoS	0.649511	0.0976375	3.7361
T_DXd	Cetuximab_ChemoS	0.411866	0.0609808	2.66274
T_DXd	ChemoS	0.179659	0.0349618	0.741994
T_DXd	CisEtop	0.346117	0.0560516	1.77825
T_DXd	Enzastaurin_ChemoS	0.185572	0.0212993	1.46249
T_DXd	HD_Docetaxel	0.327723	0.0606222	1.45604
T_DXd	IriCape	0.290199	0.0464158	1.47695
T_DXd	Ixabepilone_ChemoS	0.532666	0.0985927	2.33382
T_DXd	Olaparib	0.675594	0.120889	3.10608
T_DXd	Pembrolizumab	0.136306	0.023749	0.652146
T_DXd	Ramucirumab_ChemoS	0.11672	0.0171151	0.640974
T_DXd	SG	1.92151	0.295966	9.67809
T_DXd	Sorafenib_ChemoS	0.152939	0.0211429	0.984269
T_DXd	ST	1.1246	0.180748	5.84757
T_DXd	Sunitinib	0.063088	0.00630042	0.498237
T_DXd	Sunitinib_ChemoS	0.198414	0.0331402	1.00197
T_DXd	VinfluCape	0.223538	0.0395208	1.03867
VinfluCape	Albumin_Paclitaxe	2.46584	0.962043	6.4118
VinfluCape	Anlotinib_ChemoS	1.86907	0.544812	6.46798
VinfluCape	Apatinib_ChemoS	2.19334	0.796458	5.69648
VinfluCape	Atezolizumab_ChemoS	1.45564	0.457155	4.81121
VinfluCape	Bevacizumab_ChemoS	2.90559	0.924584	9.69683
VinfluCape	Cetuximab_ChemoS	1.84248	0.532675	7.09062
VinfluCape	ChemoS	0.803705	0.430874	1.48723
VinfluCape	CisEtop	1.54835	0.556372	4.43822
VinfluCape	Enzastaurin_ChemoS	0.830157	0.168205	4.12415
VinfluCape	HD_Docetaxel	1.46607	0.703113	3.13101
VinfluCape	IriCape	1.29821	0.47281	3.42871
VinfluCape	Ixabepilone_ChemoS	2.38288	1.06859	5.08038
VinfluCape	Olaparib	3.02227	1.28766	6.91278
VinfluCape	Pembrolizumab	0.609764	0.241285	1.55058
VinfluCape	Ramucirumab_ChemoS	0.522148	0.167047	1.61029
VinfluCape	SG	8.59586	2.99873	24.1466
VinfluCape	Sorafenib_ChemoS	0.684173	0.173428	2.56271
VinfluCape	ST	5.03091	1.84682	14.0191
VinfluCape	Sunitinib	0.282224	0.0467562	1.38833
VinfluCape	Sunitinib_ChemoS	0.887607	0.34008	2.25649
VinfluCape	T_DXd	4.4735	0.962769	25.3031
