# Supplementary material for: Comparative efficacy of subsequent-line therapies for advanced triple-negative breast cancer: a bayesian network meta-analysis
Source: Oncol Rev. 2026 Jul 9;20:1834466. doi: 10.3389/or.2026.1834466 (PMC13391881; doi:10.3389/or.2026.1834466)
Supplement: Supplementary file 13 [file Table1.xlsx]

## Sheet: Sheet1
id	author	year	treatment	treatment2	arm	case	age	agerange	ecog	orr	dcr	pfs	pfshr	pfsci1	pfsci2	os	oshr	osci1	osci2	Risk of bias	HR+
1	Bardia	2021	SG	Sacituzumab Govitecan	1	267	54	29 - 82	267	83	108	4.8	0.41	0.33	0.52	11.8	0.51	0.42	0.63	Low risk
1	Bardia	2021	ChemoS	eribulin capecitabine, gemcitabine,paclitaxel	2	262	53	27 - 81	262	11	21	1.7				6.9				Low risk
2	Park	2019	ChemoC	Irinotecan+capecitabine	1	101	50	29-73	98	44	74	6.4	0.84	0.63	1.11	20.4				Some concerns
2	Park	2019	ChemoS	capecitabine	2	94	49	30-80	47	28	54	4.7				24				Some concerns
3	Robson	2019	Olaparib	Olaparib	1	205	44		165	95		7	0.58	0.43	0.8	19.3	0.9	0.66	1.23	Some concerns
3	Robson	2019	ChemoS	capecitabine, vinorelbine, or eribulin	2	97	44		72	16		4.2				17.1				Some concerns
4	Røssevold	2022	Atezolizumab_ChemoS	Atezolizumab+doxorubicin, cyclophosphamide	1	76	58.5	31.0-77.0	76	21		4.3	0.57	0.33	0.99		0.75	0.43	1.3	Low risk
4	Røssevold	2022	ChemoS	doxorubicin, cyclophosphamide	2	51	52.5	28.0-74.0	51	9		3.5								Low risk
5	Winer	2021	Pembrolizumab	Pembrolizumab	1	312	50	43-59	312	30	33	2.1	1.57	1.35	1.82	9.9	0.97	0.82	1.15	Some concerns
5	Winer	2021	ChemoS	capecitabine, eribulin, gemcitabine, or vinorelbine	2	310	53	44-61	310	38	58	3.3				10.8				Some concerns
6	Yin	2025	ST	Sacituzumab tirumotecan	1	130	51	19-70	130	59	102	6.7	0.32	0.24	0.44	14.3	0.53	0.36	0.78	Low risk
6	Yin	2025	ChemoS	capecitabine,gemcitabine, vinorelbine, or eribulin	2	133	51	25-72	133	16	69	2.5				9.8				Low risk
7	Liu	2023	Anlotinib_ChemoS	Anlotinib+Eribulin	1	40				21	37	5.1	0.56	0.32	0.98					Some concerns
7	Liu	2023	ChemoS	Eribulin	2	40				13	27	3.5								Some concerns
8	Fan	2023	Apatinib_ChemoS	Apatinib+capecitabine or etoposide	1	45	52.7	±8.3	45	20	35	6.9	0.501	0.319	0.789	11.6	0.509	0.305	0.849	Low risk
8	Fan	2023	ChemoS	capecitabine or etoposide	2	52	54.3	±7.8	52	10	25	4.3				9				Low risk
9	Baselga	2013	Cetuximab_ChemoS	Cetuximab+Cisplatin	1	115			110	23	71	3.7	0.67	0.47	0.97	12.9	0.82	0.56	1.2	Some concerns
9	Baselga	2013	ChemoS	Cisplatin	2	58			55	6	24	1.5				9.4				Some concerns
10	O’Shaughnessy	2014	Iniparib_ChemoC	Iniparib+Gemcitabine+Carboplatin	1	113			113	38		4.2	0.68	0.5	0.92	10.8	0.65	0.46	0.91	Some concerns
10	O’Shaughnessy	2014	ChemoC	Gemcitabine+Carboplatin	2	109			109	32		2.9				8.1				Some concerns
11	Curigliano	2013	Sunitinib	Sunitinib	1	110	52	32-81	108	3		2	1.2	0.89	1.63	9.4	1.16	0.86	1.56	Some concerns
11	Curigliano	2013	ChemoS	Capecitabine,Gemcitabine,Vinorelbine ,Docetaxel,Paclitaxel	2	103	52	31-81	102	7		2.7				10.5				Some concerns
12	Li	2021	Apatinib_ChemoS	Apatinib+ vinorelbine	1	33			33	16		3.8	0.57	0.33	0.98	14.6	0.75	0.33	1.67	Some concerns
12	Li	2021	ChemoS	vinorelbine	2	32			32	10		1.9				14.1				Some concerns
13	Brufsky	2012	Bevacizumab_ChemoS	Bevacizumab+	1	112	55	28-86	112	46		6	0.494	0.33	0.74	17.9	0.624	0.39	1.007	Some concerns
13	Brufsky	2012	ChemoS	Taxane,Capecitabine,Gemcitabine,Vinorelbine	2	47	49	33-79	47	8		2.7				12.6				Some concerns
14	Chan	2009	Gemcitabine_Docetaxel	Gemcitabine+Docetaxel	1	57	56	26-76	57	8		6.6	1.2	0.96	1.5					Some concerns
14	Chan	2009	ChemoC	Capecitabine+Docetaxel	2	50	53	30-78	50	18		8.51								Some concerns
15	Clemons	2010	Enzastaurin_ChemoS	enzastaurin, Capecitabine	1	42	55.6	33.2-75.3	41	5	10	2.8	1.367	0.81	2.3	9.9	1.77	0.89	3.53	Some concerns
15	Clemons	2010	ChemoS	capecitabine	2	43	53.9	31.1-74.2	40	5	14	4.3				14.9				Some concerns
16	Crown	2013	Sunitinib_ChemoS	Sunitinib+Capecitabine	1	206	52	27-79	204	40	152	5.5	1.22	0.95	1.58	16.4	0.99	0.76	1.3	Low risk	0.27
16	Crown	2013	ChemoS	capecitabine	2	201	54	31-77	199	36	155	5.9				16.5				Low risk	0.27
17	Decker	2017	Sorafenib_ChemoS	sorafenib	1	30	59	±9.6	30	12	21	5.6	1.8	1.02	3.2	12.1	2.01	1.11	3.64	Some concerns	0.2
17	Decker	2017	ChemoS	paclitaxel	2	30	59.4	±10.4	30	13	28	6.6				20.7				Some concerns	0.167
18	Gradishar	2005	Albumin_Paclitaxe	Albumin Paclitaxe	1	132	53	26-79	132	76		4.8	0.73	0.56	0.95	13	0.73	0.56	0.96	Some concerns
18	Gradishar	2005	ChemoS	Paclitaxe	2	136	53	30-83	136	42		3.7				10.8				Some concerns
19	Harvey	2006	HD_Docetaxel	Docetaxel100	1	139	54	26-87		50		4.24	0.72	0.53	0.97					Some concerns
19	Harvey	2006	ChemoS	Docetaxel75	2	146	54	30-83		34		3.24								Some concerns
19	Harvey	2006	HD_Docetaxel	Docetaxel100	1	139	54	26-87		50		4.24	0.7	0.51	0.95					Some concerns
19	Harvey	2006	ChemoS	Docetaxel60	2	122	53	29-85		27		3.2								Some concerns
20	Hortobagyi	2010	Ixabepilone_ChemoS	Ixabepilone+capecitabine	1	365	53	25-76	365	128		5.8	0.69	0.58	0.83	12.9	0.87	0.74	1.02	Low risk
20	Hortobagyi	2010	ChemoS	capecitabine	2	357	52	25-79	357	50		4.2				11.1				Low risk
21	Hudis	2011	Sorafenib_ChemoS	Sorafenib_ChemoS	1	81	53.5					3.4	0.65	0.45	0.95					Some concerns
21	Hudis	2011	ChemoS	Gemcitabine, capecitabine	2	79	54.2					2.7								Some concerns
22	Icli	2005	ChemoC	Cisplatin+etoposide	1	96	47	26-69	70	33	81	5.5	0.67	0.51	0.87	14	0.7	0.5	0.98	Some concerns
22	Icli	2005	ChemoS	Paclitaxel	2	97	49	24-70	62	21	76	3.9				9.5				Some concerns
23	Jones	2005	HD_Docetaxel	Docetaxel100	1	225	56	40-100		72	132	5.7	0.61	0.5	0.75	15.4	0.71	0.578	0.87	Some concerns
23	Jones	2005	ChemoS	Paclitaxel	2	224	54	22-93		56	132	3.6				12.7				Some concerns
24	Martin	2018	ChemoC	vinflunine+capecitabine	1	384			384	104	261	5.5	0.77	0.66	0.9	13.9	0.98	0.83	1.15	Some concerns
24	Martin	2018	ChemoS	capecitabine	2	386			386	89	231	4.1				11.7				Some concerns
25	Modi	2022	T_DXd	Trastuzumab Deruxtecan	1	40	57.5	31.5-80.2	40	20	32	8.5	0.46	0.24	0.89	18.2	0.48	0.24	0.95	Low risk
25	Modi	2022	ChemoS	Capecitabine Eribulin Gemcitabine Paclitaxel	2	18	55.9	28.4-80.5	18	3	11	2.9				8.3				Low risk
26	Pallis	2012	ChemoC	Vinorelbine Gemcitabine	1	74	60	32-82	71	21	44	5.4				20.4				Some concerns
26	Pallis	2012	ChemoS	capecitabine	2	74	60	34-82	67	18	43	5.2				22.4				Some concerns
27	Papadimitriou	2009	ChemoC	Docetaxel+Gemcitabine	1	41	57	38-74	38	11		6.3				28				Some concerns
27	Papadimitriou	2009	ChemoS	Docetaxel	2	34	57	37-76	31	6		5.8				14				Some concerns
28	Robson	2023	Olaparib	Olaparib	1	102	44	22-76	102	100/167		7	0.58	0.43	0.8	18.8	1.05	0.76	1.47	Some concerns
28	Robson	2023	ChemoS	capecitabine, eribulin, vinorelbine	2	48	45	24-68	48	19/55		4.2				17.2				Some concerns
29	Vrdoljak	2016	Bevacizumab_ChemoS	Doxorubicin Vin capecitabine	1	245						6.3	0.79	0.65	0.97	19.7	0.96	0.76	1.21	Some concerns
29	Vrdoljak	2016	ChemoS	Doxorubicin Vin capecitabine	2	238						4.2				18.7				Some concerns
30	Yardley	2016	Ramucirumab_ChemoS	Ramucirumab+Eribulin	1	69	57	32-78	69	13	30	4.4	0.83	0.56	1.23	13.5	0.91	0.59	1.41	Some concerns
30	Yardley	2016	ChemoS	Eribulin	2	65	56	32-84	65	17	25	4.1				11.5				Some concerns
31	Perez	2010	Ixabepilone_ChemoS	ixabepilone+capecitabine	1	213				65		4.2	0.63	0.53	0.77	10.3	0.87	0.71	1.07	Some concerns
31	Perez	2010	ChemoS	capecitabine	2	208				31		1.7				9				Some concerns
						8283
