# Supplementary material for: Comparative efficacy of subsequent-line therapies for advanced triple-negative breast cancer: a bayesian network meta-analysis
Source: Oncol Rev. 2026 Jul 9;20:1834466. doi: 10.3389/or.2026.1834466 (PMC13391881; doi:10.3389/or.2026.1834466)
Supplement: Supplementary file 17 [file Table5.xlsx]

## Sheet: Sheet1
Treatment	SG	ChemoS	Cetuximab_ChemoS	Bevacizumab_ChemoS	Gemcitabine_Paclitaxel	ChemoC	Enzastaurin_ChemoS	Sunitinib_ChemoS	Sunitinib	Sorafenib_ChemoS	Apatinib_ChemoS	Albumin_Paclitaxe	HD_Docetaxel	Ixabepilone_ChemoS	Anlotinib_ChemoS	T_DXd	Iniparib_ChemoC	Olaparib	Atezolizumab_ChemoS	Pembrolizumab	Ramucirumab_ChemoS	ST
SG	--	2.44 (1.56, 3.86)	1.64 (0.81, 3.27)	1.67 (0.90, 2.86)	2.22 (1.09, 4.49)	1.85 (1.09, 3.16)	3.34 (1.52, 7.33)	2.97 (1.53, 5.73)	2.92 (1.48, 5.75)	2.27 (1.26, 4.44)	1.29 (0.68, 2.42)	1.78 (0.91, 3.44)	1.59 (0.90, 2.82)	1.61 (0.92, 2.80)	1.37 (0.60, 3.12)	1.13 (0.47, 2.68)	1.25 (0.61, 2.58)	1.42 (0.81, 2.58)	1.39 (0.62, 3.13)	3.83 (2.03, 7.18)	2.03 (1.00, 4.13)	0.78 (0.40, 1.53)
ChemoS	0.41 (0.26, 0.64)	--	0.67 (0.39, 1.13)	0.68 (0.47, 0.93)	0.91 (0.54, 1.53)	0.76 (0.58, 0.99)	1.37 (0.71, 2.61)	1.22 (0.75, 1.93)	1.20 (0.73, 1.96)	0.93 (0.62, 1.47)	0.53 (0.34, 0.81)	0.73 (0.45, 1.17)	0.65 (0.47, 0.91)	0.66 (0.48, 0.89)	0.56 (0.29, 1.10)	0.46 (0.22, 0.99)	0.51 (0.30, 0.91)	0.58 (0.41, 0.82)	0.57 (0.29, 1.11)	1.57 (1.01, 2.41)	0.83 (0.48, 1.43)	0.32 (0.20, 0.52)
Cetuximab_ChemoS	0.61 (0.31, 1.23)	1.49 (0.89, 2.54)	--	1.02 (0.53, 1.86)	1.36 (0.64, 2.87)	1.13 (0.63, 2.05)	2.04 (0.90, 4.63)	1.81 (0.88, 3.68)	1.78 (0.87, 3.73)	1.39 (0.72, 2.82)	0.79 (0.39, 1.56)	1.09 (0.54, 2.21)	0.97 (0.53, 1.82)	0.99 (0.54, 1.81)	0.84 (0.35, 1.98)	0.69 (0.28, 1.74)	0.77 (0.35, 1.69)	0.87 (0.46, 1.63)	0.85 (0.36, 2.00)	2.34 (1.18, 4.65)	1.24 (0.58, 2.65)	0.48 (0.24, 0.97)
Bevacizumab_ChemoS	0.60 (0.35, 1.11)	1.47 (1.07, 2.15)	0.98 (0.54, 1.90)	--	1.33 (0.73, 2.63)	1.11 (0.74, 1.80)	2.01 (0.97, 4.18)	1.78 (1.03, 3.30)	1.75 (1.00, 3.38)	1.37 (0.83, 2.52)	0.77 (0.45, 1.38)	1.07 (0.62, 1.98)	0.96 (0.62, 1.61)	0.97 (0.63, 1.60)	0.82 (0.39, 1.82)	0.68 (0.30, 1.57)	0.75 (0.41, 1.52)	0.85 (0.53, 1.46)	0.84 (0.40, 1.82)	2.30 (1.37, 4.18)	1.22 (0.65, 2.39)	0.47 (0.27, 0.88)
Gemcitabine_Paclitaxel	0.45 (0.22, 0.91)	1.10 (0.65, 1.87)	0.74 (0.35, 1.55)	0.75 (0.38, 1.37)	--	0.83 (0.53, 1.34)	1.51 (0.66, 3.46)	1.34 (0.66, 2.73)	1.32 (0.63, 2.75)	1.03 (0.55, 2.12)	0.58 (0.29, 1.17)	0.80 (0.39, 1.65)	0.72 (0.38, 1.36)	0.73 (0.39, 1.35)	0.62 (0.26, 1.48)	0.51 (0.20, 1.27)	0.56 (0.29, 1.12)	0.64 (0.34, 1.22)	0.63 (0.27, 1.49)	1.73 (0.88, 3.39)	0.91 (0.43, 1.97)	0.35 (0.17, 0.73)
ChemoC	0.54 (0.32, 0.91)	1.32 (1.01, 1.72)	0.88 (0.49, 1.59)	0.90 (0.56, 1.35)	1.20 (0.75, 1.90)	--	1.81 (0.89, 3.65)	1.60 (0.92, 2.72)	1.58 (0.91, 2.79)	1.23 (0.77, 2.10)	0.69 (0.42, 1.16)	0.96 (0.56, 1.67)	0.86 (0.57, 1.31)	0.87 (0.58, 1.30)	0.74 (0.36, 1.55)	0.61 (0.27, 1.35)	0.68 (0.42, 1.11)	0.77 (0.49, 1.18)	0.75 (0.37, 1.55)	2.07 (1.23, 3.41)	1.09 (0.60, 2.01)	0.42 (0.24, 0.73)
Enzastaurin_ChemoS	0.30 (0.14, 0.66)	0.73 (0.38, 1.41)	0.49 (0.22, 1.11)	0.50 (0.24, 1.03)	0.66 (0.29, 1.52)	0.55 (0.27, 1.12)	--	0.89 (0.39, 1.97)	0.87 (0.39, 1.96)	0.68 (0.32, 1.53)	0.38 (0.17, 0.84)	0.53 (0.24, 1.19)	0.48 (0.23, 0.98)	0.48 (0.24, 1.00)	0.41 (0.16, 1.04)	0.34 (0.13, 0.91)	0.37 (0.16, 0.88)	0.42 (0.20, 0.88)	0.42 (0.16, 1.05)	1.14 (0.53, 2.46)	0.61 (0.26, 1.43)	0.23 (0.10, 0.53)
Sunitinib_ChemoS	0.34 (0.17, 0.66)	0.82 (0.52, 1.34)	0.55 (0.27, 1.13)	0.56 (0.30, 0.97)	0.75 (0.37, 1.53)	0.62 (0.37, 1.09)	1.13 (0.51, 2.58)	--	0.98 (0.50, 1.98)	0.77 (0.42, 1.51)	0.43 (0.23, 0.82)	0.60 (0.31, 1.16)	0.54 (0.31, 0.97)	0.54 (0.31, 0.96)	0.46 (0.20, 1.05)	0.38 (0.16, 0.91)	0.42 (0.21, 0.87)	0.48 (0.27, 0.87)	0.47 (0.21, 1.07)	1.29 (0.68, 2.46)	0.68 (0.34, 1.42)	0.26 (0.13, 0.53)
Sunitinib	0.34 (0.17, 0.67)	0.84 (0.51, 1.37)	0.56 (0.27, 1.15)	0.57 (0.30, 1.00)	0.76 (0.36, 1.58)	0.63 (0.36, 1.10)	1.14 (0.51, 2.59)	1.02 (0.51, 2.00)	--	0.78 (0.42, 1.54)	0.44 (0.23, 0.86)	0.61 (0.31, 1.21)	0.55 (0.30, 0.99)	0.55 (0.31, 0.99)	0.47 (0.20, 1.09)	0.39 (0.16, 0.97)	0.43 (0.20, 0.90)	0.49 (0.27, 0.89)	0.48 (0.21, 1.10)	1.31 (0.68, 2.54)	0.69 (0.33, 1.44)	0.27 (0.13, 0.54)
Sorafenib_ChemoS	0.44 (0.23, 0.79)	1.07 (0.68, 1.61)	0.72 (0.35, 1.39)	0.73 (0.40, 1.21)	0.98 (0.47, 1.83)	0.81 (0.48, 1.30)	1.47 (0.66, 3.11)	1.31 (0.66, 2.36)	1.28 (0.65, 2.41)	--	0.57 (0.30, 1.01)	0.78 (0.40, 1.43)	0.70 (0.40, 1.17)	0.71 (0.40, 1.15)	0.60 (0.27, 1.32)	0.50 (0.20, 1.16)	0.55 (0.26, 1.08)	0.62 (0.35, 1.05)	0.61 (0.27, 1.33)	1.68 (0.87, 2.95)	0.89 (0.43, 1.74)	0.34 (0.17, 0.63)
Apatinib_ChemoS	0.78 (0.41, 1.47)	1.90 (1.23, 2.93)	1.27 (0.64, 2.55)	1.29 (0.72, 2.21)	1.72 (0.86, 3.39)	1.44 (0.87, 2.40)	2.60 (1.19, 5.73)	2.31 (1.21, 4.37)	2.27 (1.17, 4.41)	1.77 (0.99, 3.31)	--	1.38 (0.73, 2.61)	1.24 (0.72, 2.14)	1.25 (0.74, 2.10)	1.06 (0.48, 2.37)	0.88 (0.37, 2.10)	0.97 (0.48, 1.96)	1.10 (0.63, 1.92)	1.08 (0.48, 2.41)	2.97 (1.61, 5.46)	1.57 (0.79, 3.19)	0.61 (0.32, 1.16)
Albumin_Paclitaxe	0.56 (0.29, 1.10)	1.37 (0.85, 2.21)	0.92 (0.45, 1.84)	0.93 (0.50, 1.62)	1.25 (0.61, 2.54)	1.04 (0.60, 1.78)	1.88 (0.84, 4.13)	1.67 (0.86, 3.24)	1.64 (0.82, 3.24)	1.28 (0.70, 2.48)	0.72 (0.38, 1.37)	--	0.89 (0.50, 1.62)	0.90 (0.51, 1.59)	0.77 (0.34, 1.77)	0.64 (0.26, 1.56)	0.70 (0.34, 1.47)	0.80 (0.44, 1.45)	0.78 (0.34, 1.75)	2.15 (1.13, 4.06)	1.14 (0.55, 2.35)	0.44 (0.22, 0.87)
HD_Docetaxel	0.63 (0.35, 1.11)	1.53 (1.10, 2.13)	1.03 (0.55, 1.89)	1.05 (0.62, 1.61)	1.39 (0.73, 2.60)	1.16 (0.76, 1.76)	2.10 (1.02, 4.32)	1.86 (1.03, 3.26)	1.83 (1.01, 3.29)	1.43 (0.86, 2.48)	0.81 (0.47, 1.38)	1.12 (0.62, 2.00)	--	1.01 (0.64, 1.58)	0.86 (0.40, 1.82)	0.71 (0.31, 1.63)	0.79 (0.41, 1.51)	0.89 (0.55, 1.44)	0.87 (0.41, 1.84)	2.40 (1.37, 4.13)	1.27 (0.67, 2.39)	0.49 (0.27, 0.89)
Ixabepilone_ChemoS	0.62 (0.36, 1.08)	1.51 (1.12, 2.07)	1.02 (0.55, 1.85)	1.03 (0.62, 1.59)	1.38 (0.74, 2.55)	1.15 (0.77, 1.72)	2.07 (1.00, 4.21)	1.84 (1.04, 3.23)	1.81 (1.01, 3.26)	1.41 (0.87, 2.48)	0.80 (0.48, 1.35)	1.11 (0.63, 1.96)	0.99 (0.63, 1.56)	--	0.85 (0.40, 1.78)	0.70 (0.31, 1.57)	0.78 (0.41, 1.49)	0.88 (0.56, 1.41)	0.86 (0.41, 1.80)	2.37 (1.40, 4.04)	1.26 (0.67, 2.33)	0.48 (0.27, 0.87)
Anlotinib_ChemoS	0.73 (0.32, 1.66)	1.78 (0.91, 3.49)	1.20 (0.51, 2.82)	1.22 (0.55, 2.53)	1.62 (0.68, 3.80)	1.35 (0.65, 2.79)	2.44 (0.96, 6.32)	2.17 (0.95, 4.94)	2.13 (0.91, 4.89)	1.66 (0.76, 3.77)	0.94 (0.42, 2.07)	1.30 (0.57, 2.93)	1.16 (0.55, 2.49)	1.18 (0.56, 2.47)	--	0.83 (0.30, 2.28)	0.92 (0.38, 2.22)	1.04 (0.48, 2.21)	1.02 (0.39, 2.65)	2.80 (1.25, 6.14)	1.48 (0.62, 3.50)	0.57 (0.25, 1.32)
T_DXd	0.88 (0.37, 2.14)	2.15 (1.02, 4.59)	1.44 (0.58, 3.57)	1.47 (0.64, 3.30)	1.96 (0.79, 4.95)	1.63 (0.74, 3.65)	2.95 (1.10, 7.85)	2.62 (1.10, 6.37)	2.58 (1.04, 6.44)	2.01 (0.86, 4.93)	1.14 (0.48, 2.73)	1.57 (0.64, 3.84)	1.40 (0.61, 3.24)	1.42 (0.64, 3.26)	1.21 (0.44, 3.38)	--	1.11 (0.44, 2.88)	1.25 (0.54, 2.91)	1.23 (0.45, 3.44)	3.38 (1.43, 8.14)	1.79 (0.71, 4.51)	0.69 (0.28, 1.69)
Iniparib_ChemoC	0.80 (0.39, 1.64)	1.95 (1.10, 3.38)	1.31 (0.59, 2.85)	1.33 (0.66, 2.45)	1.77 (0.89, 3.49)	1.48 (0.90, 2.41)	2.67 (1.14, 6.30)	2.37 (1.15, 4.86)	2.33 (1.11, 4.96)	1.81 (0.92, 3.82)	1.03 (0.51, 2.09)	1.42 (0.68, 2.94)	1.27 (0.66, 2.44)	1.29 (0.67, 2.46)	1.09 (0.45, 2.64)	0.90 (0.35, 2.29)	--	1.13 (0.58, 2.18)	1.11 (0.46, 2.67)	3.05 (1.50, 6.17)	1.62 (0.74, 3.56)	0.62 (0.30, 1.32)
Olaparib	0.70 (0.39, 1.23)	1.72 (1.22, 2.44)	1.15 (0.61, 2.15)	1.17 (0.69, 1.88)	1.56 (0.82, 2.95)	1.30 (0.84, 2.03)	2.36 (1.13, 4.95)	2.09 (1.15, 3.74)	2.06 (1.13, 3.75)	1.60 (0.95, 2.89)	0.91 (0.52, 1.58)	1.26 (0.69, 2.26)	1.12 (0.70, 1.82)	1.14 (0.71, 1.80)	0.96 (0.45, 2.07)	0.80 (0.34, 1.86)	0.88 (0.46, 1.72)	--	0.98 (0.46, 2.06)	2.70 (1.54, 4.71)	1.43 (0.75, 2.71)	0.55 (0.30, 1.01)
Atezolizumab_ChemoS	0.72 (0.32, 1.61)	1.76 (0.90, 3.44)	1.18 (0.50, 2.79)	1.20 (0.55, 2.50)	1.60 (0.67, 3.74)	1.33 (0.64, 2.72)	2.40 (0.95, 6.14)	2.13 (0.94, 4.80)	2.10 (0.91, 4.79)	1.64 (0.75, 3.76)	0.93 (0.41, 2.07)	1.28 (0.57, 2.90)	1.14 (0.54, 2.44)	1.16 (0.56, 2.42)	0.98 (0.38, 2.58)	0.82 (0.29, 2.23)	0.90 (0.37, 2.19)	1.02 (0.49, 2.17)	--	2.75 (1.24, 6.04)	1.46 (0.62, 3.46)	0.56 (0.25, 1.29)
Pembrolizumab	0.26 (0.14, 0.49)	0.64 (0.41, 0.99)	0.43 (0.22, 0.85)	0.44 (0.24, 0.73)	0.58 (0.30, 1.14)	0.48 (0.29, 0.81)	0.87 (0.41, 1.87)	0.78 (0.41, 1.47)	0.76 (0.39, 1.47)	0.59 (0.34, 1.15)	0.34 (0.18, 0.62)	0.47 (0.25, 0.89)	0.42 (0.24, 0.73)	0.42 (0.25, 0.71)	0.36 (0.16, 0.80)	0.30 (0.12, 0.70)	0.33 (0.16, 0.67)	0.37 (0.21, 0.65)	0.36 (0.17, 0.80)	--	0.53 (0.27, 1.04)	0.20 (0.11, 0.40)
Ramucirumab_ChemoS	0.49 (0.24, 1.00)	1.21 (0.70, 2.06)	0.81 (0.38, 1.71)	0.82 (0.42, 1.53)	1.10 (0.51, 2.34)	0.91 (0.50, 1.67)	1.65 (0.70, 3.82)	1.47 (0.71, 2.97)	1.44 (0.69, 3.01)	1.12 (0.57, 2.32)	0.64 (0.31, 1.27)	0.88 (0.43, 1.81)	0.79 (0.42, 1.49)	0.80 (0.43, 1.48)	0.68 (0.29, 1.62)	0.56 (0.22, 1.41)	0.62 (0.28, 1.36)	0.70 (0.37, 1.33)	0.69 (0.29, 1.62)	1.89 (0.96, 3.74)	--	0.39 (0.19, 0.80)
ST	1.28 (0.66, 2.49)	3.13 (1.91, 5.10)	2.10 (1.03, 4.25)	2.13 (1.14, 3.71)	2.84 (1.36, 5.86)	2.37 (1.36, 4.12)	4.28 (1.90, 9.53)	3.80 (1.89, 7.45)	3.74 (1.85, 7.49)	2.91 (1.58, 5.77)	1.65 (0.86, 3.14)	2.28 (1.15, 4.50)	2.04 (1.13, 3.68)	2.06 (1.15, 3.66)	1.75 (0.76, 4.00)	1.45 (0.59, 3.57)	1.61 (0.76, 3.36)	1.82 (0.99, 3.31)	1.78 (0.77, 4.05)	4.90 (2.51, 9.34)	2.59 (1.25, 5.32)	--
