# Supplementary material for: Comparative efficacy of subsequent-line therapies for advanced triple-negative breast cancer: a bayesian network meta-analysis
Source: Oncol Rev. 2026 Jul 9;20:1834466. doi: 10.3389/or.2026.1834466 (PMC13391881; doi:10.3389/or.2026.1834466)
Supplement: Supplementary file 18 [file Table7.xlsx]

## Sheet: Supplementary Table S7
Treatment	OR_RCT	OR_Mixed	Median_Change	Direction_Change	CrI_Overlap	Robust
SG	7.050 (4.148, 12.820)	4.379 (3.108, 6.215)	-37.9	No	0.213	Check
T-DXd	4.332 (1.602, 11.636)	3.976 (2.148, 7.146)	-8.2	No	0.498	Check
ST	5.369 (3.045, 9.504)	5.480 (3.332, 9.160)	2.1	No	0.902	Robust
ChemoC	2.468 (1.054, 5.891)	3.296 (2.230, 5.032)	33.5	No	0.579	Check
Pembrolizumab	0.728 (0.437, 1.195)	0.744 (0.481, 1.126)	2.1	No	0.85	Robust
Olaparib	4.118 (2.653, 6.313)	4.265 (2.831, 6.467)	3.6	No	0.913	Robust
Atezolizumab_ChemoS	1.723 (0.815, 3.738)	1.565 (0.923, 2.661)	-9.2	No	0.595	Robust
Bevacizumab_ChemoS	3.187 (1.604, 6.809)	3.355 (2.196, 5.290)	5.3	No	0.594	Robust
